# Supplementary material for: Taxonomic Resolutions Based on 18S rRNA Genes: A Case Study of Subclass Copepoda
Source: PLoS One. 2015 Jun 24;10(6):e0131498. doi: 10.1371/journal.pone.0131498 (PMC4479608; doi:10.1371/journal.pone.0131498)
Supplement: S1 Table — (XLSX) [file pone.0131498.s004.xlsx]

## Sheet: 895
GI	Accession	Definition
377652279	AB625956.1	Metridia pacifica gene for 18S ribosomal RNA, partial sequence
377652280	AB625957.1	Metridia okhotensis gene for 18S ribosomal RNA, partial sequence
377652281	AB625958.1	Pleuromamma scutullata gene for 18S ribosomal RNA, partial sequence
377652282	AB625959.1	Heterorhabdus tanneri gene for 18S ribosomal RNA, partial sequence
377652283	AB625960.1	Gaetanus variabilis gene for 18S ribosomal RNA, partial sequence
377652284	AB625961.1	Metridia longa gene for 18S ribosomal RNA, partial sequence
377652285	AB625962.1	Metridia curticauda gene for 18S ribosomal RNA, partial sequence
377652286	AB625963.1	Pleuromamma abdominalis gene for 18S ribosomal RNA, partial sequence
377652287	AB625964.1	Pleuromamma xiphias gene for 18S ribosomal RNA, partial sequence
377652288	AB625965.1	Lucicutia ovaliformis gene for 18S ribosomal RNA, partial sequence
377652289	AB625966.1	Scaphocalanus magnus gene for 18S ribosomal RNA, partial sequence
377652290	AB625967.1	Metridia asymmetrica gene for 18S ribosomal RNA, partial sequence
377652291	AB625968.1	Heterostylites major gene for 18S ribosomal RNA, partial sequence
377652293	AB625970.1	Gaussia princeps (T. Scott, 1894) gene for 18S ribosomal RNA, partial sequence
377652294	AB625971.1	Euchirella amoena gene for 18S ribosomal RNA, partial sequence
377652295	AB625972.1	Undeuchaeta major gene for 18S ribosomal RNA, partial sequence
377652296	AB625973.1	Candacia bipinnata gene for 18S ribosomal RNA, partial sequence
377652297	AB625974.1	Candacia columbiae gene for 18S ribosomal RNA, partial sequence
329790859	AB626140.1	Lepeophtheirus salmonis gene for 18S ribosomal RNA, partial sequence
329790860	AB626141.1	Lepeophtheirus salmonis gene for 18S ribosomal RNA, partial sequence
329790861	AB626143.1	Lernentoma asellina gene for 18S ribosomal RNA, partial sequence
329790862	AB626144.1	Lernentoma asellina gene for 18S ribosomal RNA, partial sequence
2827440	AF043979.1	Lepeophtheirus salmonis 18S small subunit ribosomal RNA gene, partial sequence
11493983	AF208263.1	Lepeophtheirus salmonis 18S ribosomal RNA gene, complete sequence
17432260	AF363306.1	Tigriopus californicus 18S ribosomal RNA gene, partial sequence
13775073	AF367712.1	Calanoides acutus 18S ribosomal RNA gene, partial sequence
13775074	AF367713.1	Neocalanus tonsus 18S ribosomal RNA gene, partial sequence
13775075	AF367714.1	Calanus finmarchicus 18S ribosomal RNA gene, partial sequence
13775076	AF367715.1	Nannocalanus minor 18S ribosomal RNA gene, partial sequence
13775077	AF367716.1	Mesocalanus tenuicornis 18S ribosomal RNA gene, partial sequence
13775078	AF367717.1	Pseudocalanus moultoni 18S ribosomal RNA gene, partial sequence
13775079	AF367718.1	Clausocalanus ingens 18S ribosomal RNA gene, partial sequence
13877160	AF367719.1	Calanus finmarchicus 18S small subunit ribosomal RNA gene, partial sequence
18308185	AF462319.1	Cosmocalanus darwinii 18S ribosomal RNA gene, partial sequence
18308186	AF462320.1	Ctenocalanus vanus 18S ribosomal RNA gene, partial sequence
18308187	AF462321.1	Drepanopus forcipatus 18S ribosomal RNA gene, partial sequence
18308188	AF462322.1	Undinula vulgaris 18S ribosomal RNA gene, partial sequence
31324177	AF514339.1	Neocalanus flemingeri 18S ribosomal RNA gene, partial sequence
31324178	AF514340.1	Neocalanus plumchrus 18S ribosomal RNA gene, partial sequence
31324179	AF514341.1	Neocalanus cristatus clone Bering 18S ribosomal RNA gene, partial sequence
31324180	AF514342.1	Neocalanus cristatus clone Papa 18S ribosomal RNA gene, partial sequence
31324181	AF514343.1	Neocalanus cristatus clone Nihon 18S ribosomal RNA gene, partial sequence
31324182	AF514344.1	Neocalanus cristatus clone A line 18S ribosomal RNA gene, partial sequence
121487591	AJ746328.1	Eucyclops serrulatus 18S rRNA gene, from Belgium
121487592	AJ746329.1	Eucyclops macruroides 18S rRNA gene
121487593	AJ746330.1	Eucyclops serrulatus 18S rRNA gene, population variant type-I from Russia
121487594	AJ746331.1	Eucyclops serrulatus 18S rRNA gene, population variant type-I x II from Russia
121487595	AJ746332.1	Eucyclops serrulatus 18S rRNA gene, population variant type-II from Russia
121487596	AJ746333.1	Eucyclops speratus 18S rRNA gene
121487597	AJ746334.1	Macrocyclops albidus 18S rRNA gene
121487598	AJ746335.1	Eucyclops dumonti 18S rRNA gene
121487599	AJ746336.1	Ectocyclops polyspinosus 18S rRNA gene
22004080	AY118064.2	Paraeuchaeta antarctica 18S ribosomal RNA gene, partial sequence
22004081	AY118065.2	Heterorhabdus farrani 18S ribosomal RNA gene, partial sequence
21954096	AY118066.1	Calanus propinquus 18S ribosomal RNA gene, partial sequence
21954097	AY118067.1	Eucalanus longiceps 18S ribosomal RNA gene, partial sequence
21954098	AY118068.1	Microcalanus pygmaeus 18S ribosomal RNA gene, partial sequence
22004082	AY118069.2	Haloptilus ocellatus 18S ribosomal RNA gene, partial sequence
22004083	AY118070.2	Scolecithricella dentata 18S ribosomal RNA gene, partial sequence
21954101	AY118071.1	Calanoides acutus 18S ribosomal RNA gene, partial sequence
21954102	AY118072.1	Metridia lucens 18S ribosomal RNA gene, partial sequence
21954103	AY118073.1	Stephos longipes 18S ribosomal RNA gene, partial sequence
21954104	AY118074.1	Spinocalanus abyssalis 18S ribosomal RNA gene, partial sequence
21954105	AY118075.1	Gaetanus tenuispinus 18S ribosomal RNA gene, partial sequence
21954106	AY118076.1	Metridia gerlachei 18S ribosomal RNA gene, partial sequence
21954107	AY118077.1	Rhincalanus gigas 18S ribosomal RNA gene, partial sequence
22004084	AY118078.2	Ctenocalanus citer 18S ribosomal RNA gene, partial sequence
27657726	AY174158.1	Caligus rogercresseyi strain SalQue12 18S ribosomal RNA gene, partial sequence
28435744	AY192563.1	Eucalanus pileatus 18S ribosomal RNA gene, partial sequence
32527526	AY210814.1	Cyclopidae sp. JMM-2003 18S ribosomal RNA gene, partial sequence
37625118	AY335851.1	Centropages bradyi 18S ribosomal RNA gene, partial sequence
37625119	AY335852.1	Pareucalanus attenuatus 18S ribosomal RNA gene, partial sequence
37625120	AY335853.1	Candacia sp. EG-2003 18S ribosomal RNA gene, partial sequence
37625121	AY335854.1	Candacia bipinnata 18S ribosomal RNA gene, partial sequence
37625122	AY335855.1	Rhincalanus gigas 18S ribosomal RNA gene, partial sequence
37625123	AY335856.1	Eucalanus spinifer 18S ribosomal RNA gene, partial sequence
37625124	AY335857.1	Eucalanus inermis 18S ribosomal RNA gene, partial sequence
37625125	AY335858.1	Pareucalanus langae 18S ribosomal RNA gene, partial sequence
37625126	AY335859.1	Subeucalanus longiceps 18S ribosomal RNA gene, partial sequence
37625127	AY335860.1	Rhincalanus nasutus 18S ribosomal RNA gene, partial sequence
37625128	AY335861.1	Rhincalanus rostrifrons 18S ribosomal RNA gene, partial sequence
37625129	AY335862.1	Subeucalanus crassus 18S ribosomal RNA gene, partial sequence
37811481	AY339144.1	Aglaodiaptomus spatulocrenatus 18S ribsomal RNA gene, partial sequence
37811482	AY339145.1	Aglaodiaptomus clavipoides 18S ribsomal RNA gene, partial sequence
37811483	AY339146.1	Aglaodiaptomus leptopus 18S ribsomal RNA gene, partial sequence
37811484	AY339147.1	Arctodiaptomus dorsalis 18S ribsomal RNA gene, partial sequence
37811485	AY339148.1	Eudiaptomus gracilis 18S ribsomal RNA gene, partial sequence
37811486	AY339149.1	Eudiaptomus graciloides 18S ribsomal RNA gene, partial sequence
37811487	AY339150.1	Hesperodiaptomus shoshone 18S ribsomal RNA gene, partial sequence
37811488	AY339151.1	Leptodiaptomus ashlandi 18S ribsomal RNA gene, partial sequence
37811489	AY339152.1	Leptodiaptomus coloradensis 18S ribsomal RNA gene, partial sequence
37811490	AY339153.1	Leptodiaptomus minutus 18S ribsomal RNA gene, partial sequence
37811491	AY339154.1	Leptodiaptomus moorei 18S ribsomal RNA gene, partial sequence
37811492	AY339155.1	Leptodiaptomus sicilis 18S ribsomal RNA gene, partial sequence
37811493	AY339156.1	Mastigodiaptomus nesus 18S ribsomal RNA gene, partial sequence
37811494	AY339157.1	Onychodiaptomus sanguineus 18S ribsomal RNA gene, partial sequence
37811495	AY339158.1	Skistodiaptomus mississippiensis 18S ribsomal RNA gene, partial sequence
37811496	AY339159.1	Skistodiaptomus oregonensis 18S ribsomal RNA gene, partial sequence
37811497	AY339160.1	Skistodiaptomus pallidus 18S ribsomal RNA gene, partial sequence
37811498	AY339161.1	Skistodiaptomus pygmaeus 18S ribsomal RNA gene, partial sequence
45862430	AY446895.1	Scaphocalanus magnus 18S ribosomal RNA gene, partial sequence
45862431	AY446896.1	Euterpina acutifrons 18S ribosomal RNA gene, partial sequence
45862432	AY446897.1	Calanus sp. Sognefjorden fjord 18S ribosomal RNA gene, partial sequence
45862433	AY446898.1	Euchaeta norvegica 18S ribosomal RNA gene, partial sequence
45862434	AY446899.1	Candacia armata 18S ribosomal RNA gene, partial sequence
45862435	AY446900.1	Temora longicornis 18S ribosomal RNA gene, partial sequence
45862436	AY446901.1	Centropages hamatus 18S ribosomal RNA gene, partial sequence
45862438	AY446903.1	Pseudocalanus elongatus 18S ribosomal RNA gene, partial sequence
45862442	AY446907.1	Calanus glacialis 18S ribosomal RNA gene, partial sequence
45862444	AY446909.1	Calanus hyperboreus 18S ribosomal RNA gene, partial sequence
45862446	AY446911.1	Candacia norvegica 18S ribosomal RNA gene, partial sequence
45862448	AY446913.1	Gaussia sp. JF-2004 18S ribosomal RNA gene, partial sequence
45862449	AY446914.1	Heterorhabdus norvegicus 18S ribosomal RNA gene, partial sequence
45862450	AY446915.1	Megacalanus princeps 18S ribosomal RNA gene, partial sequence
45862451	AY446916.1	Bradycalanus sarsi 18S ribosomal RNA gene, partial sequence
46484898	AY588133.1	Tigriopus californicus isolate AB2a 18S ribosomal RNA gene, partial sequence
46484899	AY588134.1	Tigriopus californicus isolate AB1a 18S ribosomal RNA gene, partial sequence
46484900	AY588135.1	Tigriopus californicus isolate AB3a 18S ribosomal RNA gene, partial sequence
46484901	AY588136.1	Tigriopus californicus isolate PA2a 18S ribosomal RNA gene, partial sequence
46484902	AY588137.1	Tigriopus californicus isolate PA1b 18S ribosomal RNA gene, partial sequence
46484903	AY588138.1	Tigriopus californicus isolate PM1a 18S ribosomal RNA gene, partial sequence
46484904	AY588139.1	Tigriopus californicus isolate PM2a 18S ribosomal RNA gene, partial sequence
46484905	AY588140.1	Tigriopus californicus isolate SC1a 18S ribosomal RNA gene, partial sequence
46484906	AY588141.1	Tigriopus californicus isolate SC2a 18S ribosomal RNA gene, partial sequence
46484907	AY588142.1	Tigriopus californicus isolate SC3a 18S ribosomal RNA gene, partial sequence
46484908	AY588143.1	Tigriopus californicus isolate SD1b 18S ribosomal RNA gene, partial sequence
46484909	AY588144.1	Tigriopus californicus isolate SD2a 18S ribosomal RNA gene, partial sequence
46484910	AY588145.1	Tigriopus californicus isolate SD3a 18S ribosomal RNA gene, partial sequence
47060304	AY599491.1	Tigriopus californicus strain PA 28S-18S ribosomal RNA intergenic spacer and 18S ribosomal RNA gene, partial sequence
54401763	AY626994.1	Pseudocyclops sp. Japan-RJH-2004 18S small subunit ribosomal RNA gene, partial sequence
54401764	AY626995.1	Tortanus sp. New Caledonia-RJH-2004 18S small subunit ribosomal RNA gene, partial sequence
54401765	AY626996.1	Euryte sp. New Caledonia-RJH-2004 18S small subunit ribosomal RNA gene, partial sequence
54401766	AY626997.1	Apocyclops royi 18S small subunit ribosomal RNA gene, partial sequence
54401767	AY626998.1	Cyclops sp. UK-RJH-2004 18S small subunit ribosomal RNA gene, partial sequence
54401768	AY626999.1	Acanthocyclops viridis 18S small subunit ribosomal RNA gene, partial sequence
54401769	AY627000.1	Anchimolgidae sp. New Caledonia-RJH-2004 18S small subunit ribosomal RNA gene, partial sequence
54401770	AY627001.1	Anchimolgus sp. New Caledonia-RJH-2004 18S small subunit ribosomal RNA gene, partial sequence
54401771	AY627002.1	Anthessius sp. New Caledonia-RJH-2004 18S small subunit ribosomal RNA gene, partial sequence
54401772	AY627003.1	Lernentoma asellina 18S small subunit ribosomal RNA gene, partial sequence
54401773	AY627004.1	Stellicola sp. New Caledonia-RJH-2004 18S small subunit ribosomal RNA gene, partial sequence
54401774	AY627005.1	Mytilicola intestinalis 18S small subunit ribosomal RNA gene, partial sequence
54401775	AY627006.1	Trochicola entericus 18S small subunit ribosomal RNA gene, partial sequence
54401776	AY627007.1	Pseudanthessius sp. New Caledonia-RJH-2004 18S small subunit ribosomal RNA gene, partial sequence
54401777	AY627008.1	Critomolgus sp. 1 New Caledonia-RJH-2004 18S small subunit ribosomal RNA gene, partial sequence
54401778	AY627009.1	Critomolgus sp. 2 New Caledonia-RJH-2004 18S small subunit ribosomal RNA gene, partial sequence
54401779	AY627010.1	Sabelliphilus elongatus 18S small subunit ribosomal RNA gene, partial sequence
54401780	AY627011.1	Scambicornus sp. New Caledonia-RJH-2004 18S small subunit ribosomal RNA gene, partial sequence
54401781	AY627012.1	Vahinius sp. New Caledonia-RJH-2004 18S small subunit ribosomal RNA gene, partial sequence
54401782	AY627013.1	Xarifia sp. New Caledonia-RJH-2004 18S small subunit ribosomal RNA gene, partial sequence
54401783	AY627014.1	Pachos sp. Japan-RJH-2004 18S small subunit ribosomal RNA gene, partial sequence
54401784	AY627015.1	Bryocamptus pygmaeus 18S small subunit ribosomal RNA gene, partial sequence
54401785	AY627016.1	Bradya sp. Greenland-RJH-2004 18S small subunit ribosomal RNA gene, partial sequence
54401786	AY627017.1	Orecturus sp. New Caledonia-RJH-2004 18S small subunit ribosomal RNA gene, partial sequence
54401787	AY627018.1	Asterocheridae sp. 1 New Caledonia-RJH-2004 18S small subunit ribosomal RNA gene, partial sequence
54401788	AY627019.1	Gloiopotes watsoni 18S small subunit ribosomal RNA gene, partial sequence
54401789	AY627020.1	Caligus elongatus 18S small subunit ribosomal RNA gene, partial sequence
54401790	AY627021.1	Cancerillidae sp. New Caledonia-RJH-2004 18S small subunit ribosomal RNA gene, partial sequence
54401791	AY627022.1	Stenopontius sp. New Caledonia-RJH-2004 18S small subunit ribosomal RNA gene, partial sequence
54401792	AY627023.1	Rhogobius contractus 18S small subunit ribosomal RNA gene, partial sequence
54401793	AY627024.1	Ecbathyrion prolixicauda 18S small subunit ribosomal RNA gene, partial sequence
54401794	AY627025.1	Entomolepidae sp. New Caledonia-RJH-2004 18S small subunit ribosomal RNA gene, partial sequence
54401795	AY627026.1	Hatschekia pagrosomi 18S small subunit ribosomal RNA gene, partial sequence
54401796	AY627027.1	Parabrachiella bispinosa 18S small subunit ribosomal RNA gene, partial sequence
54401797	AY627028.1	Clavella addunca 18S small subunit ribosomal RNA gene, partial sequence
54401798	AY627029.1	Nanaspis tonsa 18S small subunit ribosomal RNA gene, partial sequence
54401799	AY627030.1	Lernaeocera branchialis 18S small subunit ribosomal RNA gene, partial sequence
54401800	AY627031.1	Pontoeciella abyssicola 18S small subunit ribosomal RNA gene, partial sequence
54401801	AY627032.1	Pectenophilus ornatus 18S small subunit ribosomal RNA gene, partial sequence
54401802	AY629258.1	Pseudodiaptomus annandalei 18S small subunit ribosomal RNA gene, partial sequence
54401803	AY629259.1	Exumella mediterranea 18S small subunit ribosomal RNA gene, partial sequence
49615288	AY643521.1	Acanthocyclops vernalis isolate PA26 18S ribosomal RNA gene, partial sequence
49615289	AY643522.1	Acanthocyclops vernalis isolate Tre1 18S ribosomal RNA gene, partial sequence
49615290	AY643523.1	Acanthocyclops vernalis isolate S102 18S ribosomal RNA gene, partial sequence
49615291	AY643524.1	Acanthocyclops vernalis isolate S115 18S ribosomal RNA gene, partial sequence
49615292	AY643525.1	Acanthocyclops vernalis isolate S130 18S ribosomal RNA gene, partial sequence
49615293	AY643526.1	Acanthocyclops vernalis isolate S142 18S ribosomal RNA gene, partial sequence
49615294	AY643527.1	Acanthocyclops vernalis isolate CD60 18S ribosomal RNA gene, partial sequence
49615295	AY643528.1	Acanthocyclops vernalis isolate CD61 18S ribosomal RNA gene, partial sequence
49615296	AY643529.1	Acanthocyclops vernalis isolate CD69 18S ribosomal RNA gene, partial sequence
49615297	AY643530.1	Acanthocyclops vernalis isolate AC8 18S ribosomal RNA gene, partial sequence
49615298	AY643531.1	Acanthocyclops vernalis isolate AC9 18S ribosomal RNA gene, partial sequence
49615299	AY643532.1	Acanthocyclops vernalis isolate AC10 18S ribosomal RNA gene, partial sequence
51537006	AY692343.1	Tisbe furcata 18S ribosomal RNA gene, partial sequence
73811721	DQ107549.1	Lamproglena orientalis isolate LOQ 18S ribosomal RNA gene, partial sequence
73811722	DQ107550.1	Lamproglena orientalis isolate LOM 18S ribosomal RNA gene, partial sequence
73811723	DQ107551.1	Lamproglena orientalis isolate LOH 18S ribosomal RNA gene, partial sequence
73811724	DQ107552.1	Lamproglena orientalis isolate LOC 18S ribosomal RNA gene, partial sequence
73811725	DQ107553.1	Lamproglena chinensis isolate LCW 18S ribosomal RNA gene, partial sequence
73811726	DQ107554.1	Lernaea cyprinacea isolate LCH 18S ribosomal RNA gene, partial sequence
73811727	DQ107555.1	Lernaea cyprinacea isolate LCE 18S ribosomal RNA gene, partial sequence
73811728	DQ107556.1	Lernaea cyprinacea isolate LCC 18S ribosomal RNA gene, partial sequence
73811729	DQ107557.1	Lernaea cyprinacea isolate LCM 18S ribosomal RNA gene, partial sequence
73811730	DQ107558.1	Sinergasilus major isolate SMC 18S ribosomal RNA gene, partial sequence
73811731	DQ107559.1	Sinergasilus major isolate SMCH 18S ribosomal RNA gene, partial sequence
73811732	DQ107560.1	Sinergasilus major isolate SMG 18S ribosomal RNA gene, partial sequence
73811733	DQ107561.1	Sinergasilus undulatus isolate SUL 18S ribosomal RNA gene, partial sequence
73811734	DQ107562.1	Sinergasilus undulatus isolate SUJ 18S ribosomal RNA gene, partial sequence
73811735	DQ107563.1	Sinergasilus polycolpus isolate SPL 18S ribosomal RNA gene, partial sequence
73811736	DQ107564.1	Ergasilus anchoratus isolate EAH 18S ribosomal RNA gene, partial sequence
73811737	DQ107565.1	Ergasilus scalaris isolate ESW 18S ribosomal RNA gene, partial sequence
73811738	DQ107566.1	Ergasilus scalaris isolate ESC 18S ribosomal RNA gene, partial sequence
73811739	DQ107567.1	Pseudergasilus parasiluri isolate PPN 18S ribosomal RNA gene, partial sequence
73811740	DQ107568.1	Pseudergasilus parasiluri isolate PPH 18S ribosomal RNA gene, partial sequence
73811741	DQ107569.1	Ergasilus tumidus isolate ETP 18S ribosomal RNA gene, partial sequence
73811742	DQ107570.1	Ergasilus tumidus isolate EXK 18S ribosomal RNA gene, partial sequence
73811743	DQ107571.1	Ergasilus tumidus isolate EXM 18S ribosomal RNA gene, partial sequence
73811744	DQ107572.1	Ergasilus branini isolate EBN 18S ribosomal RNA gene, partial sequence
73811745	DQ107573.1	Ergasilus hypomesi isolate EHX 18S ribosomal RNA gene, partial sequence
73811746	DQ107574.1	Paraergasilus medius isolate PMC 18S ribosomal RNA gene, partial sequence
73811747	DQ107575.1	Paraergasilus medius isolate PMQ 18S ribosomal RNA gene, partial sequence
73811748	DQ107576.1	Paraergasilus brevidigitus isolate PBL 18S ribosomal RNA gene, partial sequence
73811749	DQ107577.1	Ergasilus peregrinus isolate EPG 18S ribosomal RNA gene, partial sequence
73811750	DQ107578.1	Ergasilus yaluzangbus isolate EYJ 18S ribosomal RNA gene, partial sequence
73811751	DQ107579.1	Cyclops sp. JIN 18S ribosomal RNA gene, partial sequence
73811752	DQ107580.1	Thermocyclops sp. WEN 18S ribosomal RNA gene, partial sequence
74475179	DQ123828.1	Lepeophtheirus salmonis 18S ribosomal RNA gene, partial sequence
74475180	DQ123829.1	Lepeophtheirus salmonis 18S ribosomal RNA gene, partial sequence
74475181	DQ123830.1	Lepeophtheirus parvicruris 18S ribosomal RNA gene, partial sequence
74475182	DQ123831.1	Lepeophtheirus hospitalis 18S ribosomal RNA gene, partial sequence
74475183	DQ123832.1	Lepeophtheirus hospitalis 18S ribosomal RNA gene, partial sequence
74475184	DQ123833.1	Caligus clemensi 18S ribosomal RNA gene, partial sequence
108796350	DQ538495.1	Monstrilla clavata 18S ribosomal RNA gene, partial sequence
108796351	DQ538496.1	Monstrilla sp. Japan RJH-2006 18S ribosomal RNA gene, partial sequence
108796352	DQ538497.1	Monstrillopsis sp. New Caledonia RJH-2006 18S ribosomal RNA gene, partial sequence
108796353	DQ538498.1	Cymbasoma sp. New Caledonia RJH-2006 18S ribosomal RNA gene, partial sequence
108796354	DQ538499.1	Kroyeria sp. RJH-2006 18S ribosomal RNA gene, partial sequence
108796355	DQ538500.1	Dissonus manteri 18S ribosomal RNA gene, partial sequence
108796356	DQ538501.1	Dinemoura latifolia 18S ribosomal RNA gene, partial sequence
108796357	DQ538502.1	Pandarus smithi 18S ribosomal RNA gene, partial sequence
108796358	DQ538503.1	Lepeophtheirus hippoglossi 18S ribosomal RNA gene, partial sequence
108796359	DQ538504.1	Lichomolgidium sp. New Caledonia RJH-2006 18S ribosomal RNA gene, partial sequence
108796360	DQ538505.1	Macrocyclops albidus 18S ribosomal RNA gene, partial sequence
108796361	DQ538506.1	Ceuthoecetes sp. RJH-2006 18S ribosomal RNA gene, partial sequence
108796362	DQ538507.1	Hatschekia sp. RJH-2006 18S ribosomal RNA gene, partial sequence
108796363	DQ538508.1	Aphotopontius mammillatus 18S ribosomal RNA gene, partial sequence
108796364	DQ538509.1	Choniosphaera maenadis 18S ribosomal RNA gene, partial sequence
126508151	EF088404.1	Lepeophtheirus hippoglossi 18S small subunit ribosomal RNA gene, partial sequence
126508152	EF088405.1	Caligus belones 18S small subunit ribosomal RNA gene, partial sequence
126508153	EF088406.1	Caligus centrodonti 18S small subunit ribosomal RNA gene, partial sequence
126508154	EF088407.1	Caligus curtus 18S small subunit ribosomal RNA gene, partial sequence
126508155	EF088408.1	Caligus elongatus genotype 2 18S small subunit ribosomal RNA gene, partial sequence
126508156	EF088409.1	Caligus elongatus genotype 1 18S small subunit ribosomal RNA gene, partial sequence
126508157	EF088410.1	Caligus gurnardi 18S small subunit ribosomal RNA gene, partial sequence
126508158	EF088411.1	Caligus pelamydis 18S small subunit ribosomal RNA gene, partial sequence
126508159	EF088412.1	Caligus quadratus 18S small subunit ribosomal RNA gene, partial sequence
126508160	EF088413.1	Lepeophtheirus pectoralis 18S small subunit ribosomal RNA gene, partial sequence
126508161	EF088414.1	Lepeophtheirus pollachius 18S small subunit ribosomal RNA gene, partial sequence
126508162	EF088415.1	Lepeophtheirus thompsoni 18S small subunit ribosomal RNA gene, partial sequence
126508163	EF088416.1	Pseudocaligus brevipedis 18S small subunit ribosomal RNA gene, partial sequence
148508410	EF581894.1	Mesocyclops thermocyclopoides 18S ribosomal RNA gene, partial sequence
172072975	EU370430.1	Tigriopus fulvus strain C21 18S ribosomal RNA gene, partial sequence
172072977	EU370432.1	Canuella perplexa strain C16 18S ribosomal RNA gene, partial sequence
170601482	EU380284.1	Zaus caeruleus 18S ribosomal RNA gene, partial sequence
170601487	EU380285.1	Harpacticus sp. France_RJH_2007 18S ribosomal RNA gene, partial sequence
170601491	EU380286.1	Tegastes sp. 1 New Caledonia-RJH-2007 18S ribosomal RNA gene, partial sequence
170601495	EU380287.1	Tegastes sp. 2 New Caledonia-RJH-2007 18S ribosomal RNA gene, partial sequence
170601500	EU380288.1	Peltidium sp. New Caledonia-RJH-2007 18S ribosomal RNA gene, partial sequence
170601504	EU380289.1	Alteuthellopsis sp. New Caledonia-RJH-2007 18S ribosomal RNA gene, partial sequence
170601508	EU380290.1	Diosaccus sp. New Caledonia-RJH-2007 18S ribosomal RNA gene, partial sequence
170601512	EU380291.1	Stenhelia sp. Greenland-RJH-2007 18S ribosomal RNA gene, partial sequence
170601515	EU380292.1	Typhlamphiascus typhlops 18S ribosomal RNA gene, partial sequence
170601519	EU380293.1	Paramphiascella fulvofasciata 18S ribosomal RNA gene, partial sequence
170601522	EU380294.1	Miracia efferata 18S ribosomal RNA gene, partial sequence
170601526	EU380295.1	Dactylopusia sp. New Caledonia-RJH-2007 18S ribosomal RNA gene, partial sequence
170601532	EU380296.1	Diarthrodes sp. 1 New Caledonia-RJH-2007 18S ribosomal RNA gene, partial sequence
170601535	EU380297.1	Diarthrodes sp. 2 New Caledonia-RJH-2007 18S ribosomal RNA gene, partial sequence
170601540	EU380298.1	Phyllothalestris sp. New Caledonia-RJH-2007 18S ribosomal RNA gene, partial sequence
170601543	EU380299.1	Sewellia tropica 18S ribosomal RNA gene, partial sequence
170601547	EU380300.1	Paramenophia sp. New Caledonia-RJH-2007 18S ribosomal RNA gene, partial sequence
170601552	EU380301.1	Eudactylopus sp. New Caledonia-RJH-2007 18S ribosomal RNA gene, partial sequence
170601556	EU380302.1	Parastenhelia sp. New Caledonia-RJH-2007 18S ribosomal RNA gene, partial sequence
170601562	EU380303.1	Ameira scotti 18S ribosomal RNA gene, partial sequence
170601566	EU380304.1	Sarsameira sp. Greenland-RJH-2007 18S ribosomal RNA gene, partial sequence
170601570	EU380305.1	Nitocra hibernica 18S ribosomal RNA gene, partial sequence
170601573	EU380306.1	Argestigens sp. Greenland-RJH-2007 18S ribosomal RNA gene, partial sequence
170601576	EU380307.1	Attheyella crassa 18S ribosomal RNA gene, partial sequence
170601580	EU380308.1	Mesochra rapiens 18S ribosomal RNA gene, partial sequence
170601584	EU380309.1	Itunella muelleri 18S ribosomal RNA gene, partial sequence
170601586	EU380310.1	Eurycletodes laticauda 18S ribosomal RNA gene, partial sequence
187729693	EU590909.1	Pseudocalanus sp. Hood Canal P8 18S ribosomal RNA, partial sequence
213159410	FJ422281.1	Acartia tonsa 18S ribosomal RNA gene, partial sequence
217031175	FJ447424.1	Kroyeria dispar isolate 10N3kd 18S ribosomal RNA gene, partial sequence
217031176	FJ447425.1	Kroyeria papillipes isolate 10N3kp 18S ribosomal RNA gene, partial sequence
217031177	FJ447426.1	Kroyeria sphyrnae isolate 9R4ks 18S ribosomal RNA gene, partial sequence
217031178	FJ447427.1	Kroyeria longicauda isolate 10N12kl 18S ribosomal RNA gene, partial sequence
217031179	FJ447428.1	Nemesis lamna isolate 12N4n 18S ribosomal RNA gene, partial sequence
217031180	FJ447429.1	Nemesis lamna isolate 12N4j 18S ribosomal RNA gene, partial sequence
217031181	FJ447430.1	Nemesis lamna isolate 12N4s 18S ribosomal RNA gene, partial sequence
217031182	FJ447431.1	Nemesis lamna isolate 8N2n 18S ribosomal RNA gene, partial sequence
217031183	FJ447432.1	Nemesis sp. 3 SMD-2013 isolate 3N6n 18S ribosomal RNA gene, partial sequence
217031184	FJ447433.1	Nemesis sp. 3 SMD-2013 isolate 12N9n 18S ribosomal RNA gene, partial sequence
217031185	FJ447434.1	Nemesis sp. 3 SMD-2013 isolate 10N23n 18S ribosomal RNA gene, partial sequence
217031186	FJ447435.1	Nemesis sp. 3 SMD-2013 isolate 9R4n 18S ribosomal RNA gene, partial sequence
217031187	FJ447436.1	Nemesis sp. 4 SMD-2008 isolate 9R3n 18S ribosomal RNA gene, partial sequence
217031188	FJ447437.1	Nemesis sp. 5 SMD-2008 isolate BAL 18S ribosomal RNA gene, partial sequence
217031189	FJ447438.1	Eudactylinodes niger isolate 9R13en 18S ribosomal RNA gene, partial sequence
217031190	FJ447439.1	Eudactylina pusilla isolate 10N3ep 18S ribosomal RNA gene, partial sequence
217031191	FJ447440.1	Lepeophtheirus natalensis isolate ORI 18S ribosomal RNA gene, partial sequence
217031192	FJ447441.1	Paralebion elongatus isolate 12N7pe 18S ribosomal RNA gene, partial sequence
217031193	FJ447442.1	Alebion sp. SMD-2008 isolate 9R3a 18S ribosomal RNA gene, partial sequence
217031194	FJ447443.1	Nesippus vespa isolate 8N9nv 18S ribosomal RNA gene, partial sequence
217031195	FJ447444.1	Nesippus crypturus isolate 12N5n 18S ribosomal RNA gene, partial sequence
217031196	FJ447445.1	Nesippus orientalis isolate 5N9no 18S ribosomal RNA gene, partial sequence
217031197	FJ447446.1	Nesippus orientalis isolate 8N2no 18S ribosomal RNA gene, partial sequence
217031198	FJ447447.1	Nesippus orientalis isolate 9R13no 18S ribosomal RNA gene, partial sequence
217031199	FJ447448.1	Nesippus orientalis isolate 12N4no 18S ribosomal RNA gene, partial sequence
217031200	FJ447449.1	Phyllothyreus cornutus isolate 8N2pc 18S ribosomal RNA gene, partial sequence
217031201	FJ447450.1	Pannosus japonicus isolate 12N2pj 18S ribosomal RNA gene, partial sequence
217031202	FJ447451.1	Pseudopandarus longus isolate 9R3pl 18S ribosomal RNA gene, partial sequence
217031203	FJ447452.1	Achtheinus oblongus isolate 12N3ao 18S ribosomal RNA gene, partial sequence
217031204	FJ447453.1	Perissopus dentatus isolate 9R3pd 18S ribosomal RNA gene, partial sequence
217031205	FJ447454.1	Pandarus sp. 2 SMD-2008 isolate 12N2p 18S ribosomal RNA gene, partial sequence
217031206	FJ447455.1	Pandarus sp. 3 SMD-2008 isolate 1N10p 18S ribosomal RNA gene, partial sequence
217031207	FJ447456.1	Pandarus sp. 1 SMD-2008 isolate 12N10p 18S ribosomal RNA gene, partial sequence
217031208	FJ447457.1	Pandarus sp. 1 SMD-2008 isolate 9R13p 18S ribosomal RNA gene, partial sequence
217031209	FJ447458.1	Pandarus sp. 4 SMD-2008 isolate 8N2p 18S ribosomal RNA gene, partial sequence
217031210	FJ447459.1	Anthosoma crassum isolate 8N2ac 18S ribosomal RNA gene, partial sequence
217031211	FJ447460.1	Paeon elongatus isolate 7N13pe 18S ribosomal RNA gene, partial sequence
259120672	FJ668361.1	Zausodes arenicolus isolate K0.6s 18S ribosomal RNA gene, partial sequence
259120673	FJ668362.1	Zausodes arenicolus isolate D2.41s 18S ribosomal RNA gene, partial sequence
259120674	FJ668363.1	Zausodes septimus isolate DC.90s 18S ribosomal RNA gene, partial sequence
259120675	FJ668364.1	Zausodes arenicolus isolate DC.83s 18S ribosomal RNA gene, partial sequence
259120676	FJ668365.1	Zausodes arenicolus isolate M0.3s 18S ribosomal RNA gene, partial sequence
259120677	FJ668366.1	Neozausodes shulenbergeri isolate D2.50s 18S ribosomal RNA gene, partial sequence
259120678	FJ668367.1	Zausodes arenicolus isolate ML.Z.9s 18S ribosomal RNA gene, partial sequence
261824306	FJ713566.1	Tisbe sp. JSL-2009 18S ribosomal RNA gene, partial sequence
256807760	FJ825590.1	Acanthocyclops galbinus clone 5-8-3 18S ribosomal RNA gene, partial sequence
296434354	FJ825592.2	Acanthocyclops galbinus clone 5-8-7 18S ribosomal RNA gene, partial sequence
256807763	FJ825593.1	Acanthocyclops galbinus clone 6-8-5 18S ribosomal RNA gene, partial sequence
256807764	FJ825594.1	Acanthocyclops galbinus clone 6-8-6 18S ribosomal RNA gene, partial sequence
256807765	FJ825595.1	Acanthocyclops galbinus clone 6-8-2 18S ribosomal RNA gene, partial sequence
256807766	FJ825596.1	Eucyclops serrulatus baicalocorrepus clone 10-8-2 18S ribosomal RNA gene, partial sequence
256807767	FJ825597.1	Thermocyclops crassus clone 109-8-1 18S ribosomal RNA gene, partial sequence
296434355	FJ825598.2	Thermocyclops crassus clone 108-8-3 18S ribosomal RNA gene, partial sequence
256807769	FJ825599.1	Mesocyclops leuckarti clone 99-8-3 18S ribosomal RNA gene, partial sequence
256807770	FJ825600.1	Mesocyclops leuckarti clone 76-8-1 18S ribosomal RNA gene, partial sequence
296434356	FJ825601.2	Mesocyclops leuckarti clone 76-8-2 18S ribosomal RNA gene, partial sequence
256807772	FJ825602.1	Acanthocyclops bicuspidatus clone 37-8-3 18S ribosomal RNA gene, partial sequence
296434357	FJ825603.2	Acanthocyclops galbinus clone 11-8-2 18S ribosomal RNA gene, partial sequence
256807774	FJ825604.1	Acanthocyclops galbinus clone 11-8-3 18S ribosomal RNA gene, partial sequence
256807775	FJ825605.1	Mesocyclops leuckarti clone 105-8-2 18S ribosomal RNA gene, partial sequence
256807776	FJ825606.1	Mesocyclops leuckarti clone 105-8-3 18S ribosomal RNA gene, partial sequence
256807777	FJ825607.1	Acanthocyclops galbinus clone 11-8-4 18S ribosomal RNA gene, partial sequence
254596090	GQ325591.1	Gaussia princeps (T. Scott, 1894) 18S ribosomal RNA gene, partial sequence
260534314	GQ848503.1	Thermocyclops crassus voucher USNM1121776 18S small subunit ribosomal RNA gene, partial sequence
260534315	GQ848504.1	Thermocyclops decipiens voucher USNM1121777 18S small subunit ribosomal RNA gene, partial sequence
260534316	GQ848505.1	Mesocyclops edax voucher USNM1121766 18S small subunit ribosomal RNA gene, partial sequence
260534317	GQ848506.1	Mesocyclops edax voucher USNM1121767 18S small subunit ribosomal RNA gene, partial sequence
260534318	GQ848507.1	Mesocyclops edax voucher USNM1121765 18S small subunit ribosomal RNA gene, partial sequence
260534319	GQ848508.1	Mesocyclops longisetus voucher USNM1121769 18S small subunit ribosomal RNA gene, partial sequence
260534320	GQ848509.1	Mesocyclops longisetus curvatus voucher USNM1121770 18S small subunit ribosomal RNA gene, partial sequence
260534321	GQ848510.1	Mesocyclops meridianus voucher USNM1121772 18S small subunit ribosomal RNA gene, partial sequence
260534322	GQ848511.1	Mesocyclops darwini voucher USNM1121764 18S small subunit ribosomal RNA gene, partial sequence
260534323	GQ848512.1	Mesocyclops major voucher USNM1121771 18S small subunit ribosomal RNA gene, partial sequence
260534324	GQ848513.1	Mesocyclops leuckarti voucher USNM1121768 18S small subunit ribosomal RNA gene, partial sequence
260534325	GQ848514.1	Mesocyclops pehpeiensis voucher USNM1121774 18S small subunit ribosomal RNA gene, partial sequence
260534326	GQ848515.1	Mesocyclops aspericornis voucher USNM1121763 18S small subunit ribosomal RNA gene, partial sequence
260534327	GQ848516.1	Mesocyclops ogunnus voucher USNM1121773 18S small subunit ribosomal RNA gene, partial sequence
296434358	GU066263.2	Diacyclops galbinus clone 84-3 18S ribosomal RNA gene, partial sequence
296434359	GU066264.2	Eucyclops serrulatus serrulatus clone a5-1 18S ribosomal RNA gene, partial sequence
296434360	GU066265.2	Eucyclops serrulatus serrulatus clone a5-2 18S ribosomal RNA gene, partial sequence
296434361	GU066266.2	Eucyclops serrulatus serrulatus clone a5-5 18S ribosomal RNA gene, partial sequence
296434362	GU066267.2	Eucyclops serrulatus serrulatus clone a4-2 18S ribosomal RNA gene, partial sequence
296434363	GU066268.2	Diacyclops bicuspidatus clone a61-4 18S ribosomal RNA gene, partial sequence
296434364	GU066269.2	Diacyclops bicuspidatus clone a61-2 18S ribosomal RNA gene, partial sequence
296434365	GU066270.2	Diacyclops bicuspidatus clone a56-1 18S ribosomal RNA gene, partial sequence
296434366	GU066271.2	Diacyclops bicuspidatus clone a56-2 18S ribosomal RNA gene, partial sequence
296434367	GU066272.2	Diacyclops bicuspidatus clone a63-6 18S ribosomal RNA gene, partial sequence
296434368	GU066273.2	Diacyclops incolotaenia clone a10-1 18S ribosomal RNA gene, partial sequence
296434369	GU066274.2	Diacyclops incolotaenia clone a12-1 18S ribosomal RNA gene, partial sequence
296434370	GU066275.2	Diacyclops incolotaenia clone a14-5 18S ribosomal RNA gene, partial sequence
296434371	GU066276.2	Macrocyclops albidus clone 64-2 18S ribosomal RNA gene, partial sequence
285028861	GU066277.1	Diacyclops improcerus clone 33 18S ribosomal RNA gene, partial sequence
296434372	GU066278.2	Diacyclops improcerus clone 34 18S ribosomal RNA gene, partial sequence
285028863	GU066279.1	Diacyclops improcerus clone 35 18S ribosomal RNA gene, partial sequence
296434373	GU066280.2	Diacyclops jasnitskii clone a23_2 18S ribosomal RNA gene, partial sequence
296434374	GU066281.2	Diacyclops jasnitskii clone a21_3 18S ribosomal RNA gene, partial sequence
296434375	GU066282.2	Cyclops insignis clone 4 18S ribosomal RNA gene, partial sequence
285028867	GU066283.1	Cyclops kolensis clone 10 18S ribosomal RNA gene, partial sequence
296434376	GU066284.2	Cyclops kolensis clone 27 18S ribosomal RNA gene, partial sequence
296434377	GU066285.2	Diacyclops improcerus clone a98_1 18S ribosomal RNA gene, partial sequence
296434381	GU066289.2	Diacyclops sp. 2 TYM-2010 clone b31_2 18S ribosomal RNA gene, partial sequence
285028874	GU066290.1	Eucyclops arcanus clone a48-4 18S ribosomal RNA gene, partial sequence
310769934	GU350740.1	Acartia tonsa isolate AP10-Atonsa1-11 18S small subunit ribosomal RNA gene, partial sequence
310769935	GU350741.1	Acartia tonsa isolate ME-Atonsa1 18S small subunit ribosomal RNA gene, partial sequence
291297513	GU594639.1	Centropages typicus 18S ribosomal RNA gene, partial sequence
291297516	GU594642.1	Metridia lucens 18S ribosomal RNA gene, partial sequence
291297517	GU594643.1	Oithona sp. AC-2010 18S ribosomal RNA gene, partial sequence
291297518	GU594644.1	Pseudocalanus sp. AC-2010 18S ribosomal RNA gene, partial sequence
291297519	GU594645.1	Microcalanus sp. AC-2010 18S ribosomal RNA gene, partial sequence
291297520	GU594646.1	Microcalanus sp. AC-2010 18S ribosomal RNA gene, partial sequence
295443348	GU969141.1	Scolecithrix danae 18S ribosomal RNA gene, partial sequence
295443349	GU969142.1	Sinocalanus sinensis 18S ribosomal RNA gene, partial sequence
295443350	GU969143.1	Subeucalanus subtenuis 18S ribosomal RNA gene, partial sequence
295443351	GU969144.1	Sinocalanus tenellus 18S ribosomal RNA gene, partial sequence
295443352	GU969145.1	Candacia discaudata 18S ribosomal RNA gene, partial sequence
295443353	GU969146.1	Calocalanus plumulosus 18S ribosomal RNA gene, partial sequence
295443354	GU969147.1	Euchaeta concinna 18S ribosomal RNA gene, partial sequence
295443355	GU969148.1	Pareucalanus attenuatus 18S ribosomal RNA gene, partial sequence
295443356	GU969149.1	Euchaeta rimana 18S ribosomal RNA gene, partial sequence
295443357	GU969150.1	Subeucalanus subcrassus 18S ribosomal RNA gene, partial sequence
295443358	GU969151.1	Eucalanus sp. MW-2010 18S ribosomal RNA gene, partial sequence
295443359	GU969152.1	Haloptilus longicornis 18S ribosomal RNA gene, partial sequence
295443360	GU969153.1	Labidocera euchaeta 18S ribosomal RNA gene, partial sequence
295443361	GU969154.1	Lucicutia flavicornis 18S ribosomal RNA gene, partial sequence
295443362	GU969155.1	Calanoides carinatus 18S ribosomal RNA gene, partial sequence
295443363	GU969156.1	Acartia longiremis 18S ribosomal RNA gene, partial sequence
295443364	GU969157.1	Acartia pacifica 18S ribosomal RNA gene, partial sequence
295443365	GU969158.1	Centropages furcatus 18S ribosomal RNA gene, partial sequence
295443366	GU969159.1	Candacia sp. MW-2010 18S ribosomal RNA gene, partial sequence
295443367	GU969160.1	Calocalanus pavo 18S ribosomal RNA gene, partial sequence
295443368	GU969161.1	Candacia truncata 18S ribosomal RNA gene, partial sequence
295443369	GU969162.1	Centropages tenuiremis 18S ribosomal RNA gene, partial sequence
295443370	GU969163.1	Centropages abdominalis 18S ribosomal RNA gene, partial sequence
295443371	GU969164.1	Canthocalanus pauper 18S ribosomal RNA gene, partial sequence
295443372	GU969165.1	Corycaeus speciosus 18S ribosomal RNA gene, partial sequence
295443374	GU969167.1	Euchaeta acuta 18S ribosomal RNA gene, partial sequence
295443375	GU969168.1	Subeucalanus crassus 18S ribosomal RNA gene, partial sequence
295443376	GU969169.1	Subeucalanus mucronatus 18S ribosomal RNA gene, partial sequence
295443377	GU969170.1	Euchaeta indica 18S ribosomal RNA gene, partial sequence
295443380	GU969173.1	Sapphirina darwinii 18S ribosomal RNA gene, partial sequence
295443381	GU969174.1	Calanus sinicus 18S ribosomal RNA gene, partial sequence
295443383	GU969176.1	Metridia gerlachei 18S ribosomal RNA gene, partial sequence
295443384	GU969177.1	Neocalanus gracilis 18S ribosomal RNA gene, partial sequence
295443385	GU969178.1	Neocalanus robustior 18S ribosomal RNA gene, partial sequence
295443386	GU969179.1	Oithona similis 18S ribosomal RNA gene, partial sequence
295443387	GU969180.1	Paracalanus aculeatus 18S ribosomal RNA gene, partial sequence
295443388	GU969181.1	Paracalanus parvus 18S ribosomal RNA gene, partial sequence
295443389	GU969182.1	Pachos punctatum 18S ribosomal RNA gene, partial sequence
295443390	GU969183.1	Pleuromamma abdominalis 18S ribosomal RNA gene, partial sequence
295443391	GU969184.1	Pleuromamma borealis 18S ribosomal RNA gene, partial sequence
295443392	GU969185.1	Pleuromamma antarctica 18S ribosomal RNA gene, partial sequence
295443393	GU969186.1	Pleuromamma xiphias 18S ribosomal RNA gene, partial sequence
295443395	GU969188.1	Subeucalanus pileatus 18S ribosomal RNA gene, partial sequence
295443396	GU969189.1	Pontella fera 18S ribosomal RNA gene, partial sequence
295443397	GU969190.1	Rhincalanus cornutus 18S ribosomal RNA gene, partial sequence
295443398	GU969191.1	Rhincalanus nasutus 18S ribosomal RNA gene, partial sequence
295443399	GU969192.1	Scolecithricella longispinosa 18S ribosomal RNA gene, partial sequence
295443400	GU969193.1	Pseudodiaptomus poplesia 18S ribosomal RNA gene, partial sequence
295443401	GU969194.1	Pseudodiaptomus inopinus 18S ribosomal RNA gene, partial sequence
295443402	GU969195.1	Acartia hongi 18S ribosomal RNA gene, partial sequence
295443403	GU969196.1	Acartia omorii 18S ribosomal RNA gene, partial sequence
295443404	GU969197.1	Acartia danae 18S ribosomal RNA gene, partial sequence
295443405	GU969198.1	Acartia negligens 18S ribosomal RNA gene, partial sequence
295443406	GU969199.1	Candacia pachydactyla 18S ribosomal RNA gene, partial sequence
295443407	GU969200.1	Clausocalanus furcatus 18S ribosomal RNA gene, partial sequence
295443408	GU969201.1	Acrocalanus monachus 18S ribosomal RNA gene, partial sequence
295443409	GU969202.1	Eucalanus elongatus 18S ribosomal RNA gene, partial sequence
295443410	GU969203.1	Mecynocera clausi 18S ribosomal RNA gene, partial sequence
295443411	GU969204.1	Pontellina plumata 18S ribosomal RNA gene, partial sequence
295443412	GU969205.1	Copilia mirabilis 18S ribosomal RNA gene, partial sequence
295443413	GU969206.1	Cosmocalanus darwinii 18S ribosomal RNA gene, partial sequence
295443414	GU969207.1	Undinula vulgaris 18S ribosomal RNA gene, partial sequence
295443415	GU969208.1	Sapphirina scarlata 18S ribosomal RNA gene, partial sequence
295443416	GU969209.1	Temora discaudata 18S ribosomal RNA gene, partial sequence
295443417	GU969210.1	Temora stylifera 18S ribosomal RNA gene, partial sequence
295443418	GU969211.1	Temora turbinata 18S ribosomal RNA gene, partial sequence
295443419	GU969212.1	Euterpina acutifrons 18S ribosomal RNA gene, partial sequence
295443420	GU969213.1	Candacia bispinosa 18S ribosomal RNA gene, partial sequence
310768858	HM545887.1	Caligus sp. 1 JYW-2010 18S ribosomal RNA gene, complete sequence
310768859	HM545890.1	Caligus sp. 2 JYW-2010 18S ribosomal RNA gene, complete sequence
300872387	HM560588.1	Corycaeus danae 18S ribosomal RNA gene, partial sequence
315305806	HM775187.1	Mytilicola intestinalis isolate Mi2 18S ribosomal RNA gene, partial sequence
315305807	HM775188.1	Mytilicola intestinalis isolate Mo6 18S ribosomal RNA gene, partial sequence
315305808	HM775189.1	Mytilicola orientalis isolate Mo9 18S ribosomal RNA gene, partial sequence
315305809	HM775190.1	Mytilicola orientalis isolate Mo10 18S ribosomal RNA gene, partial sequence
321273181	HM997054.1	Metridia effusa voucher Co400.1.1 18S small subunit ribosomal RNA gene, partial sequence
321273183	HM997056.1	Paraheterorhabdus compactus voucher Co157.2.5 18S small subunit ribosomal RNA gene, partial sequence
321273185	HM997058.1	Paraugaptilus buchani voucher Co061.1.1 18S small subunit ribosomal RNA gene, partial sequence
321273186	HM997059.1	Hyperbionyx athesphatos voucher Co379.1.1 18S small subunit ribosomal RNA gene, partial sequence
321273187	HM997060.1	Centropages violaceus voucher Co010.1.3 18S small subunit ribosomal RNA gene, partial sequence
321273190	HM997063.1	Candacia simplex voucher Co167.2.1 18S small subunit ribosomal RNA gene, partial sequence
321273191	HM997064.1	Sulcanus conflictus voucher Co420.1.1 18S small subunit ribosomal RNA gene, partial sequence
321273192	HM997065.1	Tortanus gracilis voucher Co406.1.1 18S small subunit ribosomal RNA gene, partial sequence
321273193	HM997066.1	Temoropia mayumbaensis voucher Co197.2.2 18S small subunit ribosomal RNA gene, partial sequence
321273194	HM997067.1	Temorites brevis voucher Co281.2.1 18S small subunit ribosomal RNA gene, partial sequence
321273195	HM997068.1	Calanus helgolandicus voucher Co216.6.1 18S small subunit ribosomal RNA gene, partial sequence
321273196	HM997069.1	Bathycalanus princeps voucher Co024.1.1 18S small subunit ribosomal RNA gene, partial sequence
444247368	HM997071.2	Subeucalanus pileatus voucher Co355.2.2 18S small subunit ribosomal RNA gene, partial sequence
321273200	HM997073.1	Spinocalanus abyssalis voucher Co258.2.3 18S small subunit ribosomal RNA gene, partial sequence
321273201	HM997074.1	Foxtonia barbatula voucher Co323.2.1 18S small subunit ribosomal RNA gene, partial sequence
321273202	HM997075.1	Phaenna spinifera voucher Co084.2.1 18S small subunit ribosomal RNA gene, partial sequence
321273203	HM997076.1	Scolecithrix bradyi voucher Co014.3.1 18S small subunit ribosomal RNA gene, partial sequence
321273204	HM997077.1	Scolecitrichopsis sp. LBB-2010 voucher Co348.1.1 18S small subunit ribosomal RNA gene, partial sequence
321273205	HM997078.1	Tharybis groenlandica voucher Co287.2.3 18S small subunit ribosomal RNA gene, partial sequence
321273206	HM997079.1	Clausocalanus arcuicornis voucher CA51SA4 18S small subunit ribosomal RNA gene, partial sequence
321273207	HM997080.1	Euchaeta media voucher Co026.1.2 18S small subunit ribosomal RNA gene, partial sequence
321273208	HM997081.1	Diaixis hibernica voucher Co399.1.2 18S small subunit ribosomal RNA gene, partial sequence
321273209	HM997082.1	Aetideus armatus voucher Co183.3.2 18S small subunit ribosomal RNA gene, partial sequence
321273210	HM997083.1	Hyalopontius typicus voucher Co278.1.1 18S small subunit ribosomal RNA gene, partial sequence
319998055	HQ008730.1	Cyclopina agilis voucher USNM:1139159 18S ribosomal RNA gene, partial sequence
319998056	HQ008731.1	Procyclopina polyarthra voucher MZUSP:22777 18S ribosomal RNA gene, partial sequence
319998057	HQ008732.1	Dioithona oculata voucher USNM:1139160 18S ribosomal RNA gene, partial sequence
319998058	HQ008733.1	Oithona hebes voucher MZUSP:22778 18S ribosomal RNA gene, partial sequence
319998059	HQ008734.1	Oithona nana voucher MZUSP:22779 18S ribosomal RNA gene, partial sequence
319998060	HQ008735.1	Oithona simplex voucher MZUSP:22780 18S ribosomal RNA gene, partial sequence
319998061	HQ008736.1	Limnoithona tetraspina voucher MZUSP:22781 18S ribosomal RNA gene, partial sequence
319998062	HQ008737.1	Halicyclops ovatus voucher MZUSP:22782 18S ribosomal RNA gene, partial sequence
319998063	HQ008738.1	Halicyclops tageae voucher MZUSP:22783 18S ribosomal RNA gene, partial sequence
319998064	HQ008739.1	Ectocyclops cf. phaleratus GAW-2010 voucher USNM:1139192 18S ribosomal RNA gene, partial sequence
319998065	HQ008740.1	Eucyclops agilis voucher USNM:1139191 18S ribosomal RNA gene, partial sequence
319998066	HQ008741.1	Eucyclops ensifer 18S ribosomal RNA gene, partial sequence
319998068	HQ008743.1	Paracyclops punctatus voucher USNM:1139188 18S ribosomal RNA gene, partial sequence
319998069	HQ008744.1	Tropocyclops prasinus meridionalis voucher USNM:1139187 18S ribosomal RNA gene, partial sequence
319998070	HQ008745.1	Acanthocyclops brevispinosus 18S ribosomal RNA gene, partial sequence
319998071	HQ008746.1	Allocyclops silvaticus voucher USNM:1139186 18S ribosomal RNA gene, partial sequence
319998072	HQ008747.1	Apocyclops procerus voucher USNM:1139185 18S ribosomal RNA gene, partial sequence
319998073	HQ008748.1	Apocyclops royi voucher USNM:1139182 18S ribosomal RNA gene, partial sequence
319998074	HQ008749.1	Bryocyclops caroli voucher USNM:1139181 18S ribosomal RNA gene, partial sequence
319998075	HQ008750.1	Cyclops scutifer voucher USNM:1139180 18S ribosomal RNA gene, partial sequence
319998076	HQ008751.1	Cyclops strenuus voucher USNM:1139179 18S ribosomal RNA gene, partial sequence
319998077	HQ008752.1	Diacyclops crassicaudis voucher USNM:1139178 18S ribosomal RNA gene, partial sequence
319998078	HQ008753.1	Diacyclops uruguayensis voucher USNM:1139177 18S ribosomal RNA gene, partial sequence
319998079	HQ008754.1	Haplocyclops sp. n. GAW-2010 18S ribosomal RNA gene, partial sequence
319998080	HQ008755.1	Megacyclops latipes voucher USNM:1139175 18S ribosomal RNA gene, partial sequence
319998081	HQ008756.1	Megacyclops viridis voucher USNM:1139171 18S ribosomal RNA gene, partial sequence
319998085	HQ008760.1	Metacyclops mendocinus voucher USNM:1139169 18S ribosomal RNA gene, partial sequence
319998086	HQ008761.1	Microcyclops alius voucher USNM:1139168 18S ribosomal RNA gene, partial sequence
319998087	HQ008762.1	Microcyclops anceps voucher USNM:1139167 18S ribosomal RNA gene, partial sequence
319998088	HQ008763.1	Muscocyclops operculatus voucher USNM:1139165 18S ribosomal RNA gene, partial sequence
311697509	HQ407006.1	Limnocalanus macrurus 18S ribosomal RNA gene, partial sequence
341868835	HQ889615.1	Thermocyclops decipiens 18S ribosomal RNA gene, partial sequence
356471521	JF781532.1	Misophriopsis okinawensis 18S ribosomal RNA gene, partial sequence
356471522	JF781533.1	Misophria sp. New Caledonia-RJH-2004 18S ribosomal RNA gene, partial sequence
356471523	JF781534.1	Misophriopsis sp. New Caledonia-RJH-2004 18S ribosomal RNA gene, partial sequence
356471524	JF781535.1	Euryte sp. 2 New Caledonia-RJH-2004 18S ribosomal RNA gene, partial sequence
356471525	JF781536.1	Notodelphys prasina 18S ribosomal RNA gene, partial sequence
356471526	JF781537.1	Cyclopina gracilis 18S ribosomal RNA gene, partial sequence
356471527	JF781538.1	Archinotodelphys sp. New Caledonia-RJH-2001 18S ribosomal RNA gene, partial sequence
356471528	JF781539.1	Oithona sp. 1 New Caledonia-RJH-2001 18S ribosomal RNA gene, partial sequence
356471529	JF781540.1	Oithona sp. 2 New Caledonia-RJH-2004 18S ribosomal RNA gene, partial sequence
356471530	JF781541.1	Doridicola agilis 18S ribosomal RNA gene, partial sequence
356471531	JF781542.1	Astericola clausii 18S ribosomal RNA gene, partial sequence
356471532	JF781543.1	Lichomolgus canui 18S ribosomal RNA gene, partial sequence
356471533	JF781544.1	Lichomolgus marginatus 18S ribosomal RNA gene, partial sequence
356471534	JF781545.1	Mecomerinx heterocentroti 18S ribosomal RNA gene, partial sequence
356471535	JF781546.1	Umazuracola elongatus 18S ribosomal RNA gene, partial sequence
356471536	JF781547.1	Taeniacanthus zeugopteri 18S ribosomal RNA gene, partial sequence
356471537	JF781548.1	Taeniacanthus kitamakura 18S ribosomal RNA gene, partial sequence
356471538	JF781549.1	Clavisodalis abbreviatus 18S ribosomal RNA gene, partial sequence
356471539	JF781550.1	Irodes sauridi 18S ribosomal RNA gene, partial sequence
356471540	JF781551.1	Holobomolochus sp. New Caledonia-JLJ-2006 18S ribosomal RNA gene, partial sequence
356471541	JF781552.1	Hemicyclops thalassius 18S ribosomal RNA gene, partial sequence
356471542	JF781553.1	Clausidium vancouverense 18S ribosomal RNA gene, partial sequence
356471543	JF781554.1	Catiniidae sp. New Caledonia-RJH-2004 18S ribosomal RNA gene, partial sequence
356471544	JF781555.1	Catinia plana 18S ribosomal RNA gene, partial sequence
374430706	JN656662.1	Macrocyclops albidus isolate S14 18S ribosomal RNA gene, partial sequence
374430707	JN656663.1	Macrocyclops albidus isolate Q41 18S ribosomal RNA gene, partial sequence
374430708	JN656664.1	Macrocyclops albidus isolate Q39 18S ribosomal RNA gene, partial sequence
374430709	JN656665.1	Macrocyclops albidus isolate Q37 18S ribosomal RNA gene, partial sequence
374430710	JN656666.1	Macrocyclops albidus isolate Q35 18S ribosomal RNA gene, partial sequence
374430711	JN656667.1	Macrocyclops albidus isolate S06 18S ribosomal RNA gene, partial sequence
374430712	JN656668.1	Macrocyclops albidus isolate S16 18S ribosomal RNA gene, partial sequence
374430713	JN656669.1	Macrocyclops albidus isolate S15 18S ribosomal RNA gene, partial sequence
374430714	JN656670.1	Cyclops abyssorum isolate L10 18S ribosomal RNA gene, partial sequence
374719865	JQ280463.1	Labidocera acuta 18S ribosomal RNA gene, partial sequence
385654646	JQ819748.1	Aetideopsis carinata isolate Ac1 18S ribosomal RNA gene, partial sequence
385654647	JQ819749.1	Aetideopsis minor isolate Am5 18S ribosomal RNA gene, partial sequence
385654648	JQ819750.1	Aetideopsis rostrata isolate Ar2 18S ribosomal RNA gene, partial sequence
385654649	JQ819751.1	Calanus hyperboreus isolate Ch1 18S ribosomal RNA gene, partial sequence
385654650	JQ819752.1	Chiridius obtusifrons isolate Co3 18S ribosomal RNA gene, partial sequence
385654651	JQ819753.1	Gaetanus brevispinus isolate Gb3 18S ribosomal RNA gene, partial sequence
385654652	JQ819754.1	Gaetanus tenuispinus isolate Gt3 18S ribosomal RNA gene, partial sequence
385654653	JQ819755.1	Paraeuchaeta antarctica isolate Pa1 18S ribosomal RNA gene, partial sequence
385654654	JQ819756.1	Paraeuchaeta barbata isolate Pba4 18S ribosomal RNA gene, partial sequence
385654655	JQ819757.1	Paraeuchaeta biloba isolate Pbi1 18S ribosomal RNA gene, partial sequence
385654656	JQ819758.1	Paraeuchaeta glacialis isolate Pg1 18S ribosomal RNA gene, partial sequence
385654657	JQ819759.1	Paraeuchaeta norvegica isolate Pn2 18S ribosomal RNA gene, partial sequence
385654658	JQ819760.1	Paraeuchaeta polaris isolate Pp2 18S ribosomal RNA gene, partial sequence
385654659	JQ819761.1	Paraeuchaeta rasa isolate Pr2 18S ribosomal RNA gene, partial sequence
441467516	JQ911936.1	Acrocalanus andersoni voucher V0012.1 18S ribosomal RNA gene, partial sequence
441467517	JQ911937.1	Acrocalanus gibber voucher V0064.1 18S ribosomal RNA gene, partial sequence
441467518	JQ911938.1	Acrocalanus gracilis voucher V0023.1 18S ribosomal RNA gene, partial sequence
441467519	JQ911939.1	Acrocalanus longicornis voucher V0012.2 18S ribosomal RNA gene, partial sequence
441467521	JQ911941.1	Bestiolina similis 18S ribosomal RNA gene, partial sequence
441467522	JQ911942.1	Bestiolina sp. AC-2013 18S ribosomal RNA gene, partial sequence
441467523	JQ911943.1	Calocalanus curtus voucher V0009.1 18S ribosomal RNA gene, partial sequence
441467525	JQ911945.1	Calocalanus pavo voucher V0024.1 18S ribosomal RNA gene, partial sequence
441467526	JQ911946.1	Calocalanus plumulosus voucher V0066.1 18S ribosomal RNA gene, partial sequence
441467527	JQ911947.1	Calocalanus sp. 1 AC-2013 18S ribosomal RNA gene, partial sequence
441467529	JQ911949.1	Calocalanus styliremis voucher V0009.3 18S ribosomal RNA gene, partial sequence
441467531	JQ911951.1	Delibus nudus voucher V0011.1 18S ribosomal RNA gene, partial sequence
441467532	JQ911952.1	Delibus sp. AC-2013 18S ribosomal RNA gene, partial sequence
441467533	JQ911953.1	Mecynocera clausi voucher V0014.1 18S ribosomal RNA gene, partial sequence
441467534	JQ911954.1	Mecynocera clausi voucher V0024.3 18S ribosomal RNA gene, partial sequence
441467535	JQ911955.1	Paracalanus aculeatus voucher V0076.1 18S ribosomal RNA gene, partial sequence
441467536	JQ911956.1	Paracalanus denudatus voucher V0039.2 18S ribosomal RNA gene, partial sequence
441467537	JQ911957.1	Paracalanus quasimodo voucher V0071.1 18S ribosomal RNA gene, partial sequence
441467538	JQ911958.1	Paracalanus tropicus voucher V0011.2 18S ribosomal RNA gene, partial sequence
441467539	JQ911959.1	Paracalanus aff. indicus AC-2013 voucher V0029.1 18S ribosomal RNA gene, partial sequence
441467540	JQ911960.1	Paracalanus aff. indicus AC-2013 voucher V0066.2 18S ribosomal RNA gene, partial sequence
441467541	JQ911961.1	Parvocalanus crassirostris voucher V0075.1 18S ribosomal RNA gene, partial sequence
441467542	JQ911962.1	Parvocalanus crassirostris 18S ribosomal RNA gene, partial sequence
396949379	JX083952.1	Oithona sp. RH/Os12 18S ribosomal RNA gene, partial sequence
396949446	JX083954.1	Euterpina acutifrons isolate RH/Ea11 18S ribosomal RNA gene, partial sequence
407908036	JX134405.1	Macrocyclops albidus isolate Q39 18S ribosomal RNA gene, partial sequence
440352685	JX236056.1	Diacyclops bisetosus isolate Q33 18S ribosomal RNA gene, partial sequence
440352686	JX236057.1	Diacyclops sobeprolatus isolate Q32 18S ribosomal RNA gene, partial sequence
440352687	JX236058.1	Diacyclops humphreysi isolate Q28 18S ribosomal RNA gene, partial sequence
440352688	JX236059.1	Diacyclops humphreysi isolate Q29 18S ribosomal RNA gene, partial sequence
440352689	JX236060.1	Diacyclops humphreysi isolate S04 18S ribosomal RNA gene, partial sequence
440352690	JX236061.1	Diacyclops scanloni isolate Q31 18S ribosomal RNA gene, partial sequence
440352691	JX236062.1	Diacyclops scanloni isolate S05 18S ribosomal RNA gene, partial sequence
425885019	JX845129.1	Caligus elongatus isolate Caligus_04 18S ribosomal RNA gene, partial sequence
425885020	JX845130.1	Caligus elongatus isolate Caligus_10 18S ribosomal RNA gene, partial sequence
425885021	JX845131.1	Caligus elongatus isolate Caligus_14 18S ribosomal RNA gene, partial sequence
418206686	JX945121.1	Eudiaptomus vulgaris isolate Evulg_232 18S ribosomal RNA gene, partial sequence
418206687	JX945122.1	Hemidiaptomus gurneyi canaanita isolate Hgurcan_118 18S ribosomal RNA gene, partial sequence
418206688	JX945123.1	Diaptomus castor isolate Dcas_218 18S ribosomal RNA gene, partial sequence
418206689	JX945124.1	Diaptomus kenitraensis isolate Dken_219 18S ribosomal RNA gene, partial sequence
418206690	JX945125.1	Calanipeda aquaedulcis isolate Caqu_33 18S ribosomal RNA gene, partial sequence
418206691	JX945126.1	Hemidiaptomus superbus isolate Hsup_98 18S ribosomal RNA gene, partial sequence
418206692	JX945127.1	Hemidiaptomus hungaricus isolate Hhung_108 18S ribosomal RNA gene, partial sequence
418206693	JX945128.1	Hemidiaptomus maroccanus isolate Hmar_149 18S ribosomal RNA gene, partial sequence
418206694	JX945129.1	Hemidiaptomus ignatovi isolate Hign_112 18S ribosomal RNA gene, partial sequence
418206695	JX945130.1	Arctodiaptomus salinus isolate Asal_299 18S ribosomal RNA gene, partial sequence
418206696	JX945131.1	Arctodiaptomus wierzejskii isolate Awier_298 18S ribosomal RNA gene, partial sequence
418206697	JX945132.1	Diaptomus cyaneus isolate Dcya_16 18S ribosomal RNA gene, partial sequence
418206698	JX945133.1	Diaptomus mirus isolate Dser_23 18S ribosomal RNA gene, partial sequence
418206699	JX945134.1	Copidodiaptomus numidicus isolate Cnum_36 18S ribosomal RNA gene, partial sequence
418206700	JX945135.1	Arctodiaptomus cf. stephanidesi FM-2012 isolate Acfstep_47 18S ribosomal RNA gene, partial sequence
418206701	JX945136.1	Hemidiaptomus amblyodon isolate Hamb_109 18S ribosomal RNA gene, partial sequence
418206702	JX945137.1	Hemidiaptomus gurneyi isolate Hgur_187 18S ribosomal RNA gene, partial sequence
418206703	JX945138.1	Hemidiaptomus ingens isolate Hing_133 18S ribosomal RNA gene, partial sequence
418206704	JX945139.1	Hemidiaptomus ingens isolate Hing_122 18S ribosomal RNA gene, partial sequence
418206705	JX945140.1	Hemidiaptomus roubaui isolate Hrou_145 18S ribosomal RNA gene, partial sequence
515421656	JX995282.1	Acartia clausii isolate MT00804 18S ribosomal RNA gene, partial sequence
515421689	JX995283.1	Acartia clausii isolate MT00831 18S ribosomal RNA gene, partial sequence
515421702	JX995284.1	Acartia clausii isolate MT03358 18S ribosomal RNA gene, partial sequence
515421716	JX995285.1	Acartia tonsa isolate MT00543 18S ribosomal RNA gene, partial sequence
515421729	JX995286.1	Acartia tonsa isolate MT00544 18S ribosomal RNA gene, partial sequence
515421740	JX995287.1	Acartia tonsa isolate MT03312 18S ribosomal RNA gene, partial sequence
515421756	JX995288.1	Acartia tonsa isolate MT03848 18S ribosomal RNA gene, partial sequence
515421758	JX995289.1	Acartia bifilosa isolate MT02540 18S ribosomal RNA gene, partial sequence
515421759	JX995290.1	Acartia bifilosa isolate MT02542 18S ribosomal RNA gene, partial sequence
515421760	JX995291.1	Acartia bifilosa isolate MT02544 18S ribosomal RNA gene, partial sequence
515421761	JX995292.1	Centropages hamatus isolate MT00537 18S ribosomal RNA gene, partial sequence
515421762	JX995293.1	Centropages hamatus isolate MT00796 18S ribosomal RNA gene, partial sequence
515421763	JX995294.1	Centropages hamatus isolate MT00850 18S ribosomal RNA gene, partial sequence
515421764	JX995295.1	Centropages hamatus isolate MT03841 18S ribosomal RNA gene, partial sequence
515421765	JX995296.1	Centropages typicus isolate MT00585 18S ribosomal RNA gene, partial sequence
515421776	JX995297.1	Centropages typicus isolate MT03333 18S ribosomal RNA gene, partial sequence
515421777	JX995298.1	Centropages typicus isolate MT03360 18S ribosomal RNA gene, partial sequence
515421806	JX995299.1	Eurytemora affinis isolate MT00837 18S ribosomal RNA gene, partial sequence
515421815	JX995300.1	Eurytemora affinis isolate MT00838 18S ribosomal RNA gene, partial sequence
515421829	JX995301.1	Eurytemora affinis isolate MT00839 18S ribosomal RNA gene, partial sequence
515421835	JX995302.1	Isias clavipes isolate MT03344 18S ribosomal RNA gene, partial sequence
515421839	JX995303.1	Isias clavipes isolate MT03345 18S ribosomal RNA gene, partial sequence
515421855	JX995304.1	Isias clavipes isolate MT03346 18S ribosomal RNA gene, partial sequence
515421857	JX995305.1	Anomalocera patersoni isolate MT00522 18S ribosomal RNA gene, partial sequence
515421858	JX995306.1	Anomalocera patersoni isolate MT03323 18S ribosomal RNA gene, partial sequence
515421859	JX995307.1	Anomalocera patersoni isolate MT03327 18S ribosomal RNA gene, partial sequence
515421872	JX995308.1	Temora longicornis isolate MT00503 18S ribosomal RNA gene, partial sequence
515421874	JX995309.1	Temora longicornis isolate MT00511 18S ribosomal RNA gene, partial sequence
515421905	JX995310.1	Temora longicornis isolate MT02533 18S ribosomal RNA gene, partial sequence
515421932	JX995311.1	Paracalanus parvus isolate MT00828 18S ribosomal RNA gene, partial sequence
515421934	JX995312.1	Paracalanus parvus isolate MT00830 18S ribosomal RNA gene, partial sequence
515421949	JX995313.1	Paracalanus parvus isolate MT03857 18S ribosomal RNA gene, partial sequence
515421951	JX995314.1	Paracalanus parvus isolate MT03860 18S ribosomal RNA gene, partial sequence
515421956	JX995315.1	Calanus helgolandicus isolate MT00562 18S ribosomal RNA gene, partial sequence
515421966	JX995316.1	Calanus helgolandicus isolate MT00570 18S ribosomal RNA gene, partial sequence
515421981	JX995317.1	Calanus helgolandicus isolate MT03796 18S ribosomal RNA gene, partial sequence
515421982	JX995318.1	Calanus helgolandicus isolate MT03797 18S ribosomal RNA gene, partial sequence
515421999	JX995319.1	Pseudocalanus elongatus isolate MT00786 18S ribosomal RNA gene, partial sequence
515422001	JX995320.1	Pseudocalanus elongatus isolate MT00791 18S ribosomal RNA gene, partial sequence
515422014	JX995321.1	Pseudocalanus elongatus isolate MT03351 18S ribosomal RNA gene, partial sequence
515422046	JX995322.1	Pseudocalanus moultoni isolate MT00778 18S ribosomal RNA gene, partial sequence
515422047	JX995323.1	Pseudocalanus moultoni isolate MT00779 18S ribosomal RNA gene, partial sequence
515422048	JX995324.1	Pseudocalanus moultoni isolate MT00780 18S ribosomal RNA gene, partial sequence
564969763	KC569363.1	Caligus uniartus 18S ribosomal RNA gene, partial sequence
564969764	KC569364.1	Caligus fugu 18S ribosomal RNA gene, partial sequence
521764632	KC815329.1	Pseudodiaptomus euryhalinus 18S ribosomal RNA gene, partial sequence
529273262	KC904758.1	Subeucalanus pileatus clone HA/N1 18S ribosomal RNA gene, partial sequence
38570340	L34046.1	CDHRREA Chondracanthus lophii 18S ribosomal RNA gene, complete sequence
3851187	L81938.1	Cancrincola plumipes 18S ribosomal RNA gene, complete sequence
3851188	L81939.1	Calanus pacificus 18S ribosomal RNA gene, complete sequence
68519976	L81940.2	Eucyclops serrulatus 18S ribosomal RNA gene, partial sequence
521764631	KC815328.1	Amphiascoides atopus 18S ribosomal RNA gene, partial sequence
164605285	EF532820.2	Cyclops kolensis 18S ribosomal RNA gene, partial sequence; internal transcribed spacer 1, 5.8S ribosomal RNA gene, and internal transcribed spacer 2, complete sequence; and 28S ribosomal RNA gene, partial sequence
83833733	DQ328762.1	Ergasilus briani strain EBN 18S ribosomal RNA gene, partial sequence; internal transcribed spacer 1, 5.8S ribosomal RNA gene, and internal transcribed spacer 2, complete sequence; and 28S ribosomal RNA gene, partial sequence
205277566	EU929084.1	Lepeophtheirus salmonis external transcribed spacer, partial sequence; and 18S ribosomal RNA gene, internal transcribed spacer 1, 5.8S ribosomal RNA gene, internal transcribed spacer 2, and 28S ribosomal RNA gene, complete sequence
3885979	AF102877.1	Microarthridion littorale 18S ribosomal RNA gene, and internal transcribed spacer 1, partial sequence
84777944	AM114421.1	Oncaea media partial 18S rRNA gene and ITS1, isolate C26
208502869	FJ214952.1	Paracyclopina nana 18S ribosomal RNA gene, internal transcribed spacer 1, 5.8S ribosomal RNA gene, internal transcribed spacer 2, 28S ribosomal RNA gene, and intergenic spacer, complete sequence
239829094	FJ919384.1	Scambicornus sp. RAQ-2009 18S ribosomal RNA gene, partial sequence
46518735	AY588146.1	Tigriopus brevicornis 28S ribosomal RNA gene, partial sequence; 28S-18S ribosomal RNA intergenic spacer, complete sequence; and 18S ribosomal RNA gene, partial sequence
506484928	AY599492.2	Tigriopus californicus strain SD 28S ribosomal RNA gene, partial sequence; 28S-18S ribosomal RNA intergenic spacer, 18S ribosomal RNA gene, internal transcribed spacer 1, 5.8S ribosomal RNA gene, and internal transcribed spacer 2, complete sequence; and 28S ribosomal RNA gene, partial sequence
47060303	AY599490.1	Tigriopus californicus strain AB 28S ribosomal RNA gene, partial sequence; 28S-18S ribosomal RNA intergenic spacer, complete sequence; and 18S ribosomal RNA gene, partial sequence
47060302	AY599489.1	Tigriopus californicus strain SC 28S ribosomal RNA gene, partial sequence; 28S-18S ribosomal RNA intergenic spacer, complete sequence; and 18S ribosomal RNA gene, partial sequence
47060301	AY599488.1	Tigriopus californicus strain PM 28S ribosomal RNA gene, partial sequence; 28S-18S ribosomal RNA intergenic spacer, complete sequence; and 18S ribosomal RNA gene, partial sequence
158021652	EU054307.1	Tigriopus japonicus intergenic spacer, partial sequence; 18S ribosomal RNA gene, internal transcribed spacer 1, 5.8S ribosomal RNA gene, and internal transcribed spacer 2, complete sequence; and 28S ribosomal RNA gene, partial sequence
112162233	DQ839259.1	Uncultured Calanus sp. isolate DGGE band NS14 18S ribosomal RNA gene, partial sequence
360087833	HQ845977.1	Mesocyclops sp. 2 CYT-2011 strain Sinda 18S ribosomal RNA gene, partial sequence
360087829	HQ845973.1	Thermocyclops sp. 1 CYT-2011 strain NTU 1 18S ribosomal RNA gene, partial sequence
360087830	HQ845974.1	Thermocyclops sp. 1 CYT-2011 strain NTU 2 18S ribosomal RNA gene, partial sequence
360087828	HQ845972.1	Thermocyclops sp. 2 CYT-2011 strain Jiao-si 18S ribosomal RNA gene, partial sequence
441467528	JQ911948.1	Calocalanus sp. 2 AC-2013 18S ribosomal RNA gene, partial sequence
360087835	HQ845979.1	Mesocyclops sp. 2 CYT-2011 strain I-lan 1 18S ribosomal RNA gene, partial sequence
360087832	HQ845976.1	Thermocyclops sp. 1 CYT-2011 strain I-lan 18S ribosomal RNA gene, partial sequence
360087831	HQ845975.1	Mesocyclops sp. 2 CYT-2011 strain I-lan3 18S ribosomal RNA gene, partial sequence
360087834	HQ845978.1	Mesocyclops sp. 1 CYT-2011 strain Yongtun 18S ribosomal RNA gene, partial sequence
296434379	GU066287.2	Diacyclops sp. 2 TYM-2010 clone a91_4 18S ribosomal RNA gene, partial sequence
296434380	GU066288.2	Diacyclops sp. 2 TYM-2010 clone b31_1 18S ribosomal RNA gene, partial sequence
360087837	HQ845981.1	Eucyclops sp. 1 CYT-2011 strain Ping-dong 18S ribosomal RNA gene, partial sequence
360087836	HQ845980.1	Mesocyclops sp. 3 CYT-2011 strain I-lan 2 18S ribosomal RNA gene, partial sequence
563425929	KF657669.1	Nitocra sp. CR-2012 isolate PU 3 18S ribosomal RNA gene, partial sequence
528189317	JX896400.1	Lepeophtheirus zbigniewi isolate Lv2 18S small subunit ribosomal RNA gene, partial sequence
45862437	AY446902.1	Megacalanus princeps 18S ribosomal RNA gene, partial sequence
45862439	AY446904.1	Calanus finmarchicus 18S ribosomal RNA gene, partial sequence
45862443	AY446908.1	Calanus helgolandicus 18S ribosomal RNA gene, partial sequence
45862445	AY446910.1	Candacia armata 18S ribosomal RNA gene, partial sequence
45862440	AY446905.1	Paracalanus parvus 18S ribosomal RNA gene, partial sequence
45862441	AY446906.1	Calanus finmarchicus 18S ribosomal RNA gene, partial sequence
45862447	AY446912.1	Euterpina acutifrons 18S ribosomal RNA gene, partial sequence
319998084	HQ008759.1	Mesocyclops pehpeiensis 18S ribosomal RNA gene, partial sequence
166782829	EU266600.1	Nicothoe astaci 18S ribosomal RNA gene, partial sequence
342209921	JF288757.1	Oithona brevicornis 18S ribosomal RNA gene, partial sequence
296434353	FJ825591.2	Acanthocyclops galbinus clone 5-8-6 18S ribosomal RNA gene, partial sequence
588284581	KF925471.1	Copilia mirabilis clone OTU0 18S ribosomal RNA gene, partial sequence
588284587	KF925477.1	Paracyclopina nana clone OTU12 18S ribosomal RNA gene, partial sequence
588284588	KF925478.1	Oithona similis clone OTU13 18S ribosomal RNA gene, partial sequence
588284589	KF925479.1	Sapphirina scarlata clone OTU14 18S ribosomal RNA gene, partial sequence
588284590	KF925480.1	Centropages violaceus clone OTU16 18S ribosomal RNA gene, partial sequence
588284591	KF925481.1	Undinula vulgaris clone OTU17 18S ribosomal RNA gene, partial sequence
588284583	KF925473.1	Paracalanus aculeatus clone OTU2 18S ribosomal RNA gene, partial sequence
588284594	KF925484.1	Corycaeus speciosus clone OTU21 18S ribosomal RNA gene, partial sequence
588284595	KF925485.1	Lucicutia flavicornis clone OTU22 18S ribosomal RNA gene, partial sequence
588284596	KF925486.1	Centropages typicus clone OTU23 18S ribosomal RNA gene, partial sequence
588284597	KF925487.1	Acartia negligens clone OTU24 18S ribosomal RNA gene, partial sequence
588284598	KF925488.1	Calocalanus pavo clone OTU26 18S ribosomal RNA gene, partial sequence
588284599	KF925489.1	Paracalanus parvus clone OTU28 18S ribosomal RNA gene, partial sequence
588284584	KF925474.1	Neocalanus tonsus clone OTU3 18S ribosomal RNA gene, partial sequence
588284601	KF925491.1	Mecynocera clausi clone OTU34 18S ribosomal RNA gene, partial sequence
588284586	KF925476.1	Clausocalanus furcatus clone OTU9 18S ribosomal RNA gene, partial sequence
319998083	HQ008758.1	Mesocyclops longisetus curvatus 18S ribosomal RNA gene, partial sequence
77999945	AB211592.1	Pectenophilus ornatus gene for 18S ribosomal RNA, partial sequence
528189297	JX896380.1	Lepeophtheirus mugiloidis isolate Lm4 18S small subunit ribosomal RNA gene, partial sequence
442558592	JX868007.1	Diaptomidae gen. sp. JV-2011 isolate P220 18S ribosomal RNA gene, partial sequence
396924954	JN561145.1	Pseudodiaptomus annandalei isolate 3.36 18S small subunit ribosomal RNA gene, partial sequence
442556958	JX984662.1	Pseudodiaptomus annandalei isolate AP-2012 18S ribosomal RNA gene, partial sequence
343112620	JF326205.1	Paracalanus parvus isolate Cope2 18S ribosomal RNA gene, partial sequence
343112621	JF326206.1	Onychocamptus bengalensis isolate Cope3 18S ribosomal RNA gene, partial sequence
528189296	JX896379.1	Lepeophtheirus mugiloidis isolate Lm2 18S small subunit ribosomal RNA gene, partial sequence
528189318	JX896401.1	Lepeophtheirus zbigniewi isolate Lv3 18S small subunit ribosomal RNA gene, partial sequence
528189316	JX896399.1	Lepeophtheirus zbigniewi isolate Lv1 18S small subunit ribosomal RNA gene, partial sequence
528189300	JX896383.1	Lepeophtheirus chilensis isolate P91 18S small subunit ribosomal RNA gene, partial sequence
528189313	JX896396.1	Lepeophtheirus zbigniewi isolate Lv6 18S small subunit ribosomal RNA gene, partial sequence
528189319	JX896402.1	Lepeophtheirus yanezi isolate P45 18S small subunit ribosomal RNA gene, partial sequence
528189312	JX896395.1	Lepeophtheirus zbigniewi isolate Lv7 18S small subunit ribosomal RNA gene, partial sequence
528189311	JX896394.1	Lepeophtheirus zbigniewi isolate Lv5 18S small subunit ribosomal RNA gene, partial sequence
528189315	JX896398.1	Lepeophtheirus zbigniewi isolate Lv4 18S small subunit ribosomal RNA gene, partial sequence
442558608	JX868023.1	Eodiaptomus wolterecki isolate M17 18S ribosomal RNA gene, partial sequence
442558595	JX868010.1	Eodiaptomus wolterecki isolate M18 18S ribosomal RNA gene, partial sequence
442558603	JX868018.1	Eodiaptomus wolterecki isolate M19 18S ribosomal RNA gene, partial sequence
442558607	JX868022.1	Eodiaptomus wolterecki isolate M27 18S ribosomal RNA gene, partial sequence
442558597	JX868012.1	Eodiaptomus wolterecki isolate Mh28 18S ribosomal RNA gene, partial sequence
442558596	JX868011.1	Eodiaptomus wolterecki isolate Mh3 18S ribosomal RNA gene, partial sequence
442558598	JX868013.1	Eodiaptomus wolterecki isolate Mh33 18S ribosomal RNA gene, partial sequence
442558605	JX868020.1	Eodiaptomus wolterecki isolate Mh34 18S ribosomal RNA gene, partial sequence
442558606	JX868021.1	Eodiaptomus wolterecki isolate Mh48 18S ribosomal RNA gene, partial sequence
442558609	JX868024.1	Leptodiaptomus siciloides isolate O4 18S ribosomal RNA gene, partial sequence
442556959	JX984663.1	Pseudodiaptomus aurivillii isolate p.aur 18S ribosomal RNA gene, partial sequence
528189303	JX896386.1	Lepeophtheirus sp. 6 ZL-2013 18S small subunit ribosomal RNA gene, partial sequence
528189314	JX896397.1	Lepeophtheirus zbigniewi isolate Lv8 18S small subunit ribosomal RNA gene, partial sequence
469726967	KC701423.1	Caligus rogercresseyi isolate Salar_AY1_Cal10 18S ribosomal RNA gene, partial sequence
469726968	KC701424.1	Caligus rogercresseyi isolate Salar_AY1_Cal11 18S ribosomal RNA gene, partial sequence
469726966	KC701422.1	Caligus rogercresseyi isolate Salar_AY1_Cal9 18S ribosomal RNA gene, partial sequence
469726983	KC701439.1	Caligus rogercresseyi isolate Salar_AY2_Cal74 18S ribosomal RNA gene, partial sequence
469726984	KC701440.1	Caligus rogercresseyi isolate Salar_AY2_Cal75 18S ribosomal RNA gene, partial sequence
469726985	KC701441.1	Caligus rogercresseyi isolate Salar_AY2_Cal76 18S ribosomal RNA gene, partial sequence
469726973	KC701429.1	Caligus rogercresseyi isolate Salar_CH1_Cal30 18S ribosomal RNA gene, partial sequence
469726974	KC701430.1	Caligus rogercresseyi isolate Salar_CH1_Cal31 18S ribosomal RNA gene, partial sequence
469726975	KC701431.1	Caligus rogercresseyi isolate Salar_CH1_Cal32 18S ribosomal RNA gene, partial sequence
469726976	KC701432.1	Caligus rogercresseyi isolate Salar_CH1_Cal33 18S ribosomal RNA gene, partial sequence
469726977	KC701433.1	Caligus rogercresseyi isolate Salar_CH1_Cal34 18S ribosomal RNA gene, partial sequence
469726990	KC701446.1	Caligus rogercresseyi isolate Salar_CH2_Cal83 18S ribosomal RNA gene, partial sequence
469726964	KC701420.1	Caligus rogercresseyi isolate Salar_ME1_Cal2 18S ribosomal RNA gene, partial sequence
469726965	KC701421.1	Caligus rogercresseyi isolate Salar_ME1_Cal7 18S ribosomal RNA gene, partial sequence
469726978	KC701434.1	Caligus rogercresseyi isolate Salar_ME2_Cal61 18S ribosomal RNA gene, partial sequence
469726979	KC701435.1	Caligus rogercresseyi isolate Salar_ME2_Cal62 18S ribosomal RNA gene, partial sequence
469726980	KC701436.1	Caligus rogercresseyi isolate Salar_ME2_Cal63 18S ribosomal RNA gene, partial sequence
469726981	KC701437.1	Caligus rogercresseyi isolate Salar_ME2_Cal64 18S ribosomal RNA gene, partial sequence
469726982	KC701438.1	Caligus rogercresseyi isolate Salar_ME2_Cal65 18S ribosomal RNA gene, partial sequence
469726969	KC701425.1	Caligus rogercresseyi isolate Salar_PM1_Cal20 18S ribosomal RNA gene, partial sequence
469726970	KC701426.1	Caligus rogercresseyi isolate Salar_PM1_Cal21 18S ribosomal RNA gene, partial sequence
469726971	KC701427.1	Caligus rogercresseyi isolate Salar_PM1_Cal22 18S ribosomal RNA gene, partial sequence
469726972	KC701428.1	Caligus rogercresseyi isolate Salar_PM1_Cal23 18S ribosomal RNA gene, partial sequence
469726986	KC701442.1	Caligus rogercresseyi isolate Salar_PM2_Cal78 18S ribosomal RNA gene, partial sequence
469726987	KC701443.1	Caligus rogercresseyi isolate Salar_PM2_Cal79 18S ribosomal RNA gene, partial sequence
469726988	KC701444.1	Caligus rogercresseyi isolate Salar_PM2_Cal80 18S ribosomal RNA gene, partial sequence
469726989	KC701445.1	Caligus rogercresseyi isolate Salar_PM2_Cal81 18S ribosomal RNA gene, partial sequence
442558602	JX868017.1	Eodiaptomus wolterecki isolate T125 18S ribosomal RNA gene, partial sequence
442558600	JX868015.1	Eodiaptomus wolterecki isolate T126 18S ribosomal RNA gene, partial sequence
442558601	JX868016.1	Eodiaptomus wolterecki isolate T128 18S ribosomal RNA gene, partial sequence
442558599	JX868014.1	Eodiaptomus wolterecki isolate T212 18S ribosomal RNA gene, partial sequence
442558604	JX868019.1	Phyllodiaptomus sp. JV-2011 isolate To227 18S ribosomal RNA gene, partial sequence
442558588	JX868003.1	Phyllodiaptomus sp. JV-2011 isolate To229 18S ribosomal RNA gene, partial sequence
442558591	JX868006.1	Phyllodiaptomus sp. JV-2011 isolate To23 18S ribosomal RNA gene, partial sequence
442558589	JX868004.1	Phyllodiaptomus sp. JV-2011 isolate To327 18S ribosomal RNA gene, partial sequence
442558590	JX868005.1	Phyllodiaptomus sp. JV-2011 isolate To328 18S ribosomal RNA gene, partial sequence
310768860	HM545893.1	Clavellopsis sp. JYW-2010 18S ribosomal RNA gene, partial sequence
528189305	JX896388.1	Lepeophtheirus sp. P100 18S small subunit ribosomal RNA gene, partial sequence
528189307	JX896390.1	Lepeophtheirus sp. P11 18S small subunit ribosomal RNA gene, partial sequence
528189304	JX896387.1	Lepeophtheirus sp. P120 18S small subunit ribosomal RNA gene, partial sequence
528189308	JX896391.1	Lepeophtheirus sp. P153 18S small subunit ribosomal RNA gene, partial sequence
528189310	JX896393.1	Lepeophtheirus sp. P17 18S small subunit ribosomal RNA gene, partial sequence
528189301	JX896384.1	Lepeophtheirus sp. P22 18S small subunit ribosomal RNA gene, partial sequence
528189306	JX896389.1	Lepeophtheirus sp. P32 18S small subunit ribosomal RNA gene, partial sequence
528189309	JX896392.1	Lepeophtheirus sp. P39 18S small subunit ribosomal RNA gene, partial sequence
528189299	JX896382.1	Lepeophtheirus sp. P96 18S small subunit ribosomal RNA gene, partial sequence
528189298	JX896381.1	Lepeophtheirus sp. P99 18S small subunit ribosomal RNA gene, partial sequence
396924953	JN561144.1	Pseudodiaptomus annandalei isolate 3.536 18S small subunit ribosomal RNA gene, partial sequence
588284593	KF925483.1	Bradya sp. PKL-2014 18S ribosomal RNA gene, partial sequence
588284592	KF925482.1	Oithona sp. PKL-2014 18S ribosomal RNA gene, partial sequence
588284582	KF925472.1	Calanus sp. PKL-2014 18S ribosomal RNA gene, partial sequence
588284600	KF925490.1	Pleuromamma sp. PKL-2014 18S ribosomal RNA gene, partial sequence
406829965	JX438707.1	Nitocra sp. RC-2012 18S ribosomal RNA gene, partial sequence
407908017	JX134386.1	Eucyclops cf. serrulatus clade I isolate L09 18S ribosomal RNA gene, partial sequence
407908020	JX134389.1	Eucyclops cf. serrulatus clade I isolate W01 18S ribosomal RNA gene, partial sequence
407908032	JX134401.1	Eucyclops cf. serrulatus clade I isolate W03 18S ribosomal RNA gene, partial sequence
407908023	JX134392.1	Eucyclops cf. serrulatus clade I isolate W12 18S ribosomal RNA gene, partial sequence
407908022	JX134391.1	Eucyclops cf. serrulatus clade I isolate X23 18S ribosomal RNA gene, partial sequence
407908021	JX134390.1	Eucyclops cf. serrulatus clade I isolate X24 18S ribosomal RNA gene, partial sequence
407908018	JX134387.1	Eucyclops cf. serrulatus clade I isolate X27 18S ribosomal RNA gene, partial sequence
407908019	JX134388.1	Eucyclops cf. serrulatus clade I isolate X31 18S ribosomal RNA gene, partial sequence
407908016	JX134385.1	Eucyclops cf. serrulatus clade II isolate W11 18S ribosomal RNA gene, partial sequence
407908015	JX134384.1	Eucyclops cf. serrulatus clade II isolate X26 18S ribosomal RNA gene, partial sequence
407908034	JX134403.1	Eucyclops cf. serrulatus clade II isolate X28 18S ribosomal RNA gene, partial sequence
407908024	JX134393.1	Eucyclops cf. serrulatus clade III isolate W10 18S ribosomal RNA gene, partial sequence
407908027	JX134396.1	Eucyclops cf. serrulatus clade III isolate X30 18S ribosomal RNA gene, partial sequence
407908035	JX134404.1	Eucyclops cf. serrulatus clade IV isolate W04 18S ribosomal RNA gene, partial sequence
407908025	JX134394.1	Eucyclops cf. serrulatus clade IV isolate W06 18S ribosomal RNA gene, partial sequence
407908030	JX134399.1	Eucyclops cf. serrulatus clade V isolate W08 18S ribosomal RNA gene, partial sequence
407908029	JX134398.1	Eucyclops cf. serrulatus clade V isolate W09 18S ribosomal RNA gene, partial sequence
407908031	JX134400.1	Eucyclops cf. serrulatus clade VI isolate X38 18S ribosomal RNA gene, partial sequence
407908028	JX134397.1	Eucyclops cf. serrulatus clade VII isolate Q40 18S ribosomal RNA gene, partial sequence
407908026	JX134395.1	Eucyclops cf. serrulatus clade VIII isolate X36 18S ribosomal RNA gene, partial sequence
407908033	JX134402.1	Eucyclops cf. serrulatus clade VIII isolate X37 18S ribosomal RNA gene, partial sequence
396924955	JN561146.1	Pseudodiaptomus annandalei isolate 3.90 18S small subunit ribosomal RNA gene, partial sequence
442558593	JX868008.1	Diaptomidae gen. sp. JV-2011 isolate P312 18S ribosomal RNA gene, partial sequence
442558594	JX868009.1	Diaptomidae gen. sp. JV-2011 isolate P21 18S ribosomal RNA gene, partial sequence
528189302	JX896385.1	Lepeophtheirus chilensis isolate P113 18S small subunit ribosomal RNA gene, partial sequence
442572165	JQ315742.1	Paracyclopina nana strain CCUMP 12 18S ribosomal RNA gene, partial sequence
442572166	JQ315743.1	Paracyclopina nana strain CCUMP 13 18S ribosomal RNA gene, partial sequence
442572167	JQ315744.1	Paracyclopina nana strain CCUMP 14 18S ribosomal RNA gene, partial sequence
442572168	JQ315745.1	Paracyclopina nana strain CCUMP 15 18S ribosomal RNA gene, partial sequence
442572169	JQ315746.1	Paracyclopina nana strain CCUMP 18 18S ribosomal RNA gene, partial sequence
442572170	JQ315747.1	Apocyclops royi strain CCUMP 22 18S ribosomal RNA gene, partial sequence
442572171	JQ315748.1	Nitokra spinipes strain CCUMP 40 18S ribosomal RNA gene, partial sequence
442572172	JQ315749.1	Paracyclopina nana strain CCUMP 42 18S ribosomal RNA gene, partial sequence
442572173	JQ315750.1	Paracyclopina nana strain CCUMP 43 18S ribosomal RNA gene, partial sequence
442572175	JQ315752.1	Paracyclopina nana strain CCUMP 49 18S ribosomal RNA gene, partial sequence
442572176	JQ315753.1	Paracyclopina nana strain CCUMP 50 18S ribosomal RNA gene, partial sequence
442572177	JQ315754.1	Paracyclopina nana strain CCUMP 51 18S ribosomal RNA gene, partial sequence
442572178	JQ315755.1	Apocyclops royi strain CCUMP 52 18S ribosomal RNA gene, partial sequence
442572179	JQ315756.1	Apocyclops royi strain CCUMP 53 18S ribosomal RNA gene, partial sequence
442572180	JQ315757.1	Paracyclopina nana strain CCUMP 54 18S ribosomal RNA gene, partial sequence
442572181	JQ315758.1	Paracyclopina nana strain CCUMP 55 18S ribosomal RNA gene, partial sequence
442572182	JQ315759.1	Apocyclops royi strain CCUMP 59 18S ribosomal RNA gene, partial sequence
442572183	JQ315760.1	Tachidius triangularis strain CCUMP 63 18S ribosomal RNA gene, partial sequence
27657707	AY174139.1	Caligus rogercresseyi strain OnkmykM1 18S ribosomal RNA gene, partial sequence
27657708	AY174140.1	Caligus rogercresseyi strain OnkmykM2 18S ribosomal RNA gene, partial sequence
27657709	AY174141.1	Caligus rogercresseyi strain OnkmykM3 18S ribosomal RNA gene, partial sequence
27657710	AY174142.1	Caligus rogercresseyi strain OnkmykM4 18S ribosomal RNA gene, partial sequence
27657711	AY174143.1	Caligus rogercresseyi strain OnkmykM5 18S ribosomal RNA gene, partial sequence
27657712	AY174144.1	Caligus rogercresseyi strain OnkmykQ11 18S ribosomal RNA gene, partial sequence
27657713	AY174145.1	Caligus rogercresseyi strain OnkmykQ12 18S ribosomal RNA gene, partial sequence
27657714	AY174146.1	Caligus rogercresseyi strain OnkmykQ13 18S ribosomal RNA gene, partial sequence
27657715	AY174147.1	Caligus rogercresseyi strain OnkmykR1 18S ribosomal RNA gene, partial sequence
27657716	AY174148.1	Caligus rogercresseyi strain OnkmykR3 18S ribosomal RNA gene, partial sequence
27657717	AY174149.1	Caligus rogercresseyi strain OnkmykR5 18S ribosomal RNA gene, partial sequence
27657718	AY174150.1	Caligus rogercresseyi strain SalAbt10 18S ribosomal RNA gene, partial sequence
27657719	AY174151.1	Caligus rogercresseyi strain SalAbt11 18S ribosomal RNA gene, partial sequence
27657720	AY174152.1	Caligus rogercresseyi strain SalAbt12 18S ribosomal RNA gene, partial sequence
27657721	AY174153.1	Caligus rogercresseyi strain SalaR1 18S ribosomal RNA gene, partial sequence
27657722	AY174154.1	Caligus rogercresseyi strain SalaR2 18S ribosomal RNA gene, partial sequence
27657723	AY174155.1	Caligus rogercresseyi strain SalaR3 18S ribosomal RNA gene, partial sequence
27657724	AY174156.1	Caligus rogercresseyi strain SalQue10 18S ribosomal RNA gene, partial sequence
27657725	AY174157.1	Caligus rogercresseyi strain SalQue11 18S ribosomal RNA gene, partial sequence
442572174	JQ315751.1	Tisbe cf. tenera CCUMP 44 18S ribosomal RNA gene, partial sequence
296434378	GU066286.2	Diacyclops sp. 2 TYM-2010 clone a91_3 18S ribosomal RNA gene, partial sequence
321273197	HM997070.1	Paracalanus parvus voucher Co251.5.1 18S small subunit ribosomal RNA gene, partial sequence
321273189	HM997062.1	Temora discaudata voucher Co274.3.2 18S small subunit ribosomal RNA gene, partial sequence
321273182	HM997055.1	Lucicutia flavicornis voucher Co161.4.1 18S small subunit ribosomal RNA gene, partial sequence
321273184	HM997057.1	Nullosetigera auctiseta voucher Co310.1.3 18S small subunit ribosomal RNA gene, partial sequence
321273199	HM997072.1	Rhincalanus cornutus voucher Co004.11.2 18S small subunit ribosomal RNA gene, partial sequence
295393605	HM004515.1	Pareucalanus attenuatus voucher CAS pw 01 18S ribosomal RNA gene, partial sequence
321273180	HM997053.1	Haloptilus longicornis voucher Co116.3.1 18S small subunit ribosomal RNA gene, partial sequence
321273188	HM997061.1	Pontellina plumata voucher Co037.1.2 18S small subunit ribosomal RNA gene, partial sequence
319998082	HQ008757.1	Mesocyclops aspericornis voucher USNM:1139170 18S ribosomal RNA gene, partial sequence
319998067	HQ008742.1	Macrocyclops albidus voucher USNM:1139189 18S ribosomal RNA gene, partial sequence
441467524	JQ911944.1	Calocalanus minutus voucher V0009.2 18S ribosomal RNA gene, partial sequence
441467520	JQ911940.1	Acrocalanus monachus voucher V0064.2 18S ribosomal RNA gene, partial sequence
441467530	JQ911950.1	Calocalanus tenuis voucher V0069.1 18S ribosomal RNA gene, partial sequence
376372973	JF417992.1	Ive sp. YHS-2012 18S ribosomal RNA gene, partial sequence
