# Supplementary material for: Taxonomic Resolutions Based on 18S rRNA Genes: A Case Study of Subclass Copepoda
Source: PLoS One. 2015 Jun 24;10(6):e0131498. doi: 10.1371/journal.pone.0131498 (PMC4479608; doi:10.1371/journal.pone.0131498)
Supplement: S2 Table — (XLSX) [file pone.0131498.s005.xlsx]

## Sheet: 531
GI	Accession	Definition	Sequence length	Order	Family	Genus	Species	V1-9	V1-3	V4-5	V7	V8	V9
295443359	GU969152.1	Haloptilus longicornis 18S ribosomal RNA gene, partial sequence	1,811 bp	Calanoida	Augaptilidae	Haloptilus	Haloptilus longicornis	√	√	√	√	√	√
13775073	AF367712.1	Calanoides acutus 18S ribosomal RNA gene, partial sequence	657 bp	Calanoida	Calanidae	Calanoides	Calanoides acutus		√
295443362	GU969155.1	Calanoides carinatus 18S ribosomal RNA gene, partial sequence	1,636 bp	Calanoida	Calanidae	Calanoides	Calanoides carinatus			√	√	√
13775075	AF367714.1	Calanus finmarchicus 18S ribosomal RNA gene, partial sequence	658 bp	Calanoida	Calanidae	Calanus	Calanus finmarchicus		√
13877160	AF367719.1	Calanus finmarchicus 18S small subunit ribosomal RNA gene, partial sequence	1,749 bp	Calanoida	Calanidae	Calanus	Calanus finmarchicus		√	√	√	√	√
385654649	JQ819751.1	Calanus hyperboreus isolate Ch1 18S ribosomal RNA gene, partial sequence	667 bp	Calanoida	Calanidae	Calanus	Calanus hyperboreus		√
3851188	L81939.1	Calanus pacificus 18S ribosomal RNA gene, complete sequence	1,800 bp	Calanoida	Calanidae	Calanus	Calanus pacificus	√	√	√	√	√	√
295443381	GU969174.1	Calanus sinicus 18S ribosomal RNA gene, partial sequence	1,666 bp	Calanoida	Calanidae	Calanus	Calanus sinicus			√	√	√
515421956	JX995315.1	Calanus helgolandicus isolate MT00562 18S ribosomal RNA gene, partial sequence	1,750 bp	Calanoida	Calanidae	Calanus	Calanus helgolandicus	√	√	√		√	√
515421966	JX995316.1	Calanus helgolandicus isolate MT00570 18S ribosomal RNA gene, partial sequence	1,750 bp	Calanoida	Calanidae	Calanus	Calanus helgolandicus	√	√	√		√	√
515421981	JX995317.1	Calanus helgolandicus isolate MT03796 18S ribosomal RNA gene, partial sequence	1,750 bp	Calanoida	Calanidae	Calanus	Calanus helgolandicus	√	√	√		√	√
515421982	JX995318.1	Calanus helgolandicus isolate MT03797 18S ribosomal RNA gene, partial sequence	1,750 bp	Calanoida	Calanidae	Calanus	Calanus helgolandicus	√	√	√		√	√
295443371	GU969164.1	Canthocalanus pauper 18S ribosomal RNA gene, partial sequence	1,666 bp	Calanoida	Calanidae	Canthocalanus	Canthocalanus pauper			√	√	√
18308185	AF462319.1	Cosmocalanus darwinii 18S ribosomal RNA gene, partial sequence	657 bp	Calanoida	Calanidae	Cosmocalanus	Cosmocalanus darwinii		√
295443413	GU969206.1	Cosmocalanus darwinii 18S ribosomal RNA gene, partial sequence	1,701 bp	Calanoida	Calanidae	Cosmocalanus	Cosmocalanus darwinii		√	√	√	√
18308186	AF462320.1	Ctenocalanus vanus 18S ribosomal RNA gene, partial sequence	648 bp	Calanoida	Calanidae	Ctenocalanus	Ctenocalanus vanus		√
311697509	HQ407006.1	Limnocalanus macrurus 18S ribosomal RNA gene, partial sequence	1,711 bp	Calanoida	Calanidae	Limnocalanus	Limnocalanus macrurus		√	√	√	√
13775077	AF367716.1	Mesocalanus tenuicornis 18S ribosomal RNA gene, partial sequence	657 bp	Calanoida	Calanidae	Mesocalanus	Mesocalanus tenuicornis		√
31324177	AF514339.1	Neocalanus flemingeri 18S ribosomal RNA gene, partial sequence	1,802 bp	Calanoida	Calanidae	Neocalanus	Neocalanus flemingeri			√	√	√	√
31324178	AF514340.1	Neocalanus plumchrus 18S ribosomal RNA gene, partial sequence	1,802 bp	Calanoida	Calanidae	Neocalanus	Neocalanus plumchrus			√	√	√	√
31324182	AF514344.1	Neocalanus cristatus clone A line 18S ribosomal RNA gene, partial sequence	1,802 bp	Calanoida	Calanidae	Neocalanus	Neocalanus cristatus	√	√	√	√	√	√
31324179	AF514341.1	Neocalanus cristatus clone Bering 18S ribosomal RNA gene, partial sequence	1,802 bp	Calanoida	Calanidae	Neocalanus	Neocalanus cristatus	√	√	√		√	√
31324180	AF514342.1	Neocalanus cristatus clone Papa 18S ribosomal RNA gene, partial sequence	1,802 bp	Calanoida	Calanidae	Neocalanus	Neocalanus cristatus	√	√	√		√	√
31324181	AF514343.1	Neocalanus cristatus clone Nihon 18S ribosomal RNA gene, partial sequence	1,802 bp	Calanoida	Calanidae	Neocalanus	Neocalanus cristatus	√	√	√		√	√
295443384	GU969177.1	Neocalanus gracilis 18S ribosomal RNA gene, partial sequence	1,676 bp	Calanoida	Calanidae	Neocalanus	Neocalanus gracilis			√	√	√
295443385	GU969178.1	Neocalanus robustior 18S ribosomal RNA gene, partial sequence	1,738 bp	Calanoida	Calanidae	Neocalanus	Neocalanus robustior	√	√	√	√	√	√
13775074	AF367713.1	Neocalanus tonsus 18S ribosomal RNA gene, partial sequence	657 bp	Calanoida	Calanidae	Neocalanus	Neocalanus tonsus		√
18308188	AF462322.1	Undinula vulgaris 18S ribosomal RNA gene, partial sequence	650 bp	Calanoida	Calanidae	Undinula	Undinula vulgaris		√
295443414	GU969207.1	Undinula vulgaris 18S ribosomal RNA gene, partial sequence	1,703 bp	Calanoida	Calanidae	Undinula	Undinula vulgaris		√	√	√	√
13775076	AF367715.1	Nannocalanus minor 18S ribosomal RNA gene, partial sequence	657 bp	Calanoida	Calanidae	Nannocalanus	Nannocalanus minor		√
295443353	GU969146.1	Calocalanus plumulosus 18S ribosomal RNA gene, partial sequence	1,706 bp	Calanoida	Calocalanidae	Calocalanus	Calocalanus plumulosus		√	√	√	√
441467526	JQ911946.1	Calocalanus plumulosus voucher V0066.1 18S ribosomal RNA gene, partial sequence	1,576 bp	Calanoida	Calocalanidae	Calocalanus	Calocalanus plumulosus					√
295443367	GU969160.1	Calocalanus pavo 18S ribosomal RNA gene, partial sequence	1,706 bp	Calanoida	Calocalanidae	Calocalanus	Calocalanus pavo	√	√	√	√	√	√
441467525	JQ911945.1	Calocalanus pavo voucher V0024.1 18S ribosomal RNA gene, partial sequence	1,576 bp	Calanoida	Calocalanidae	Calocalanus	Calocalanus pavo			√		√
441467523	JQ911943.1	Calocalanus curtus voucher V0009.1 18S ribosomal RNA gene, partial sequence	1,575 bp	Calanoida	Calocalanidae	Calocalanus	Calocalanus curtus			√		√
441467529	JQ911949.1	Calocalanus styliremis voucher V0009.3 18S ribosomal RNA gene, partial sequence	1,575 bp	Calanoida	Calocalanidae	Calocalanus	Calocalanus styliremis					√
295443406	GU969199.1	Candacia pachydactyla 18S ribosomal RNA gene, partial sequence	1,741 bp	Calanoida	Candaciidae	Candacia	Candacia pachydactyla	√	√	√	√	√	√
295443368	GU969161.1	Candacia truncata 18S ribosomal RNA gene, partial sequence	1,786 bp	Calanoida	Candaciidae	Candacia	Candacia truncata	√	√	√	√	√	√
295443352	GU969145.1	Candacia discaudata 18S ribosomal RNA gene, partial sequence	1,751 bp	Calanoida	Candaciidae	Candacia	Candacia discaudata	√	√	√	√	√	√
295443420	GU969213.1	Candacia bispinosa 18S ribosomal RNA gene, partial sequence	1,731 bp	Calanoida	Candaciidae	Candacia	Candacia bispinosa	√	√	√	√	√	√
377652296	AB625973.1	Candacia bipinnata gene for 18S ribosomal RNA, partial sequence	1,708 bp	Calanoida	Candaciidae	Candacia	Candacia bipinnata	√	√	√		√	√
377652297	AB625974.1	Candacia columbiae gene for 18S ribosomal RNA, partial sequence	1,707 bp	Calanoida	Candaciidae	Candacia	Candacia columbiae	√	√	√		√	√
291297513	GU594639.1	Centropages typicus 18S ribosomal RNA gene, partial sequence	1,695 bp	Calanoida	Centropagidae	Centropages	Centropages typicus			√	√	√
515421765	JX995296.1	Centropages typicus isolate MT00585 18S ribosomal RNA gene, partial sequence	1,752 bp	Calanoida	Centropagidae	Centropages	Centropages typicus	√	√	√		√	√
515421776	JX995297.1	Centropages typicus isolate MT03333 18S ribosomal RNA gene, partial sequence	1,752 bp	Calanoida	Centropagidae	Centropages	Centropages typicus	√	√	√		√	√
515421777	JX995298.1	Centropages typicus isolate MT03360 18S ribosomal RNA gene, partial sequence	1,752 bp	Calanoida	Centropagidae	Centropages	Centropages typicus	√	√	√		√	√
515421761	JX995292.1	Centropages hamatus isolate MT00537 18S ribosomal RNA gene, partial sequence	1,751 bp	Calanoida	Centropagidae	Centropages	Centropages hamatus	√	√	√		√	√
515421762	JX995293.1	Centropages hamatus isolate MT00796 18S ribosomal RNA gene, partial sequence	1,751 bp	Calanoida	Centropagidae	Centropages	Centropages hamatus	√	√	√		√	√
515421763	JX995294.1	Centropages hamatus isolate MT00850 18S ribosomal RNA gene, partial sequence	1,751 bp	Calanoida	Centropagidae	Centropages	Centropages hamatus	√	√	√		√	√
515421764	JX995295.1	Centropages hamatus isolate MT03841 18S ribosomal RNA gene, partial sequence	1,751 bp	Calanoida	Centropagidae	Centropages	Centropages hamatus	√	√	√		√	√
295443370	GU969163.1	Centropages abdominalis 18S ribosomal RNA gene, partial sequence	1,663 bp	Calanoida	Centropagidae	Centropages	Centropages abdominalis			√	√	√
295443365	GU969158.1	Centropages furcatus 18S ribosomal RNA gene, partial sequence	1,791 bp	Calanoida	Centropagidae	Centropages	Centropages furcatus	√	√	√	√	√	√
295443369	GU969162.1	Centropages tenuiremis 18S ribosomal RNA gene, partial sequence	1,636 bp	Calanoida	Centropagidae	Centropages	Centropages tenuiremis			√	√	√
295443349	GU969142.1	Sinocalanus sinensis 18S ribosomal RNA gene, partial sequence	1,794 bp	Calanoida	Centropagidae	Sinocalanus	Sinocalanus sinensis	√	√	√	√	√	√
295443351	GU969144.1	Sinocalanus tenellus 18S ribosomal RNA gene, partial sequence	1,761 bp	Calanoida	Centropagidae	Sinocalanus	Sinocalanus tenellus	√	√	√	√	√	√
515421835	JX995302.1	Isias clavipes isolate MT03344 18S ribosomal RNA gene, partial sequence	1,751 bp	Calanoida	Centropagidae	Isias	Isias clavipes	√	√	√		√	√
515421839	JX995303.1	Isias clavipes isolate MT03345 18S ribosomal RNA gene, partial sequence	1,751 bp	Calanoida	Centropagidae	Isias	Isias clavipes	√	√	√		√	√
515421855	JX995304.1	Isias clavipes isolate MT03346 18S ribosomal RNA gene, partial sequence	1,751 bp	Calanoida	Centropagidae	Isias	Isias clavipes	√	√	√		√	√
295443407	GU969200.1	Clausocalanus furcatus 18S ribosomal RNA gene, partial sequence	1,711 bp	Calanoida	Clausocalanidae	Clausocalanus	Clausocalanus furcatus		√	√	√	√
13775079	AF367718.1	Clausocalanus ingens 18S ribosomal RNA gene, partial sequence	659 bp	Calanoida	Clausocalanidae	Clausocalanus	Clausocalanus ingens		√
291297519	GU594645.1	Microcalanus sp. AC-2010 18S ribosomal RNA gene, partial sequence	733 bp	Calanoida	Clausocalanidae	Microcalanus	Microcalanus sp. AC-2010		√
291297520	GU594646.1	Microcalanus sp. AC-2010 18S ribosomal RNA gene, partial sequence	931 bp	Calanoida	Clausocalanidae	Microcalanus	Microcalanus sp. AC-2010				√	√
13775078	AF367717.1	Pseudocalanus moultoni 18S ribosomal RNA gene, partial sequence	657 bp	Calanoida	Clausocalanidae	Pseudocalanus	Pseudocalanus moultoni		√
515422046	JX995322.1	Pseudocalanus moultoni isolate MT00778 18S ribosomal RNA gene, partial sequence	1,750 bp	Calanoida	Clausocalanidae	Pseudocalanus	Pseudocalanus moultoni	√	√	√		√	√
515422047	JX995323.1	Pseudocalanus moultoni isolate MT00779 18S ribosomal RNA gene, partial sequence	1,750 bp	Calanoida	Clausocalanidae	Pseudocalanus	Pseudocalanus moultoni	√	√	√		√	√
515422048	JX995324.1	Pseudocalanus moultoni isolate MT00780 18S ribosomal RNA gene, partial sequence	1,750 bp	Calanoida	Clausocalanidae	Pseudocalanus	Pseudocalanus moultoni	√	√	√		√	√
515421999	JX995319.1	Pseudocalanus elongatus isolate MT00786 18S ribosomal RNA gene, partial sequence	1,750 bp	Calanoida	Clausocalanidae	Pseudocalanus	Pseudocalanus elongatus	√	√	√		√	√
515422001	JX995320.1	Pseudocalanus elongatus isolate MT00791 18S ribosomal RNA gene, partial sequence	1,750 bp	Calanoida	Clausocalanidae	Pseudocalanus	Pseudocalanus elongatus	√	√	√		√	√
515422014	JX995321.1	Pseudocalanus elongatus isolate MT03351 18S ribosomal RNA gene, partial sequence	1,750 bp	Calanoida	Clausocalanidae	Pseudocalanus	Pseudocalanus elongatus	√	√	√		√	√
291297518	GU594644.1	Pseudocalanus sp. AC-2010 18S ribosomal RNA gene, partial sequence	1,701 bp	Calanoida	Clausocalanidae	Pseudocalanus	Pseudocalanus sp. AC-2010		√	√	√	√
18308187	AF462321.1	Drepanopus forcipatus 18S ribosomal RNA gene, partial sequence	657 bp	Calanoida	Clausocalanidae	Drepanopus	Drepanopus forcipatus		√
37811482	AY339145.1	Aglaodiaptomus clavipoides 18S ribsomal RNA gene, partial sequence	1,743 bp	Calanoida	Diaptomidae	Aglaodiaptomus	Aglaodiaptomus clavipoides	√	√	√	√	√	√
37811483	AY339146.1	Aglaodiaptomus leptopus 18S ribsomal RNA gene, partial sequence	1,743 bp	Calanoida	Diaptomidae	Aglaodiaptomus	Aglaodiaptomus leptopus	√	√	√	√	√	√
37811481	AY339144.1	Aglaodiaptomus spatulocrenatus 18S ribsomal RNA gene, partial sequence	1,743 bp	Calanoida	Diaptomidae	Aglaodiaptomus	Aglaodiaptomus spatulocrenatus	√	√	√	√	√	√
37811484	AY339147.1	Arctodiaptomus dorsalis 18S ribsomal RNA gene, partial sequence	1,728 bp	Calanoida	Diaptomidae	Arctodiaptomus	Arctodiaptomus dorsalis	√	√	√	√	√	√
418206695	JX945130.1	Arctodiaptomus salinus isolate Asal_299 18S ribosomal RNA gene, partial sequence	1,383 bp	Calanoida	Diaptomidae	Arctodiaptomus	Arctodiaptomus salinus		√	√
418206696	JX945131.1	Arctodiaptomus wierzejskii isolate Awier_298 18S ribosomal RNA gene, partial sequence	1,383 bp	Calanoida	Diaptomidae	Arctodiaptomus	Arctodiaptomus wierzejskii		√	√
37811485	AY339148.1	Eudiaptomus gracilis 18S ribsomal RNA gene, partial sequence	1,742 bp	Calanoida	Diaptomidae	Eudiaptomus	Eudiaptomus gracilis	√	√	√	√	√	√
37811486	AY339149.1	Eudiaptomus graciloides 18S ribsomal RNA gene, partial sequence	1,742 bp	Calanoida	Diaptomidae	Eudiaptomus	Eudiaptomus graciloides	√	√	√	√	√	√
418206686	JX945121.1	Eudiaptomus vulgaris isolate Evulg_232 18S ribosomal RNA gene, partial sequence	1,383 bp	Calanoida	Diaptomidae	Eudiaptomus	Eudiaptomus vulgaris		√	√
37811487	AY339150.1	Hesperodiaptomus shoshone 18S ribsomal RNA gene, partial sequence	1,726 bp	Calanoida	Diaptomidae	Hesperodiaptomus	Hesperodiaptomus shoshone	√	√	√	√	√	√
37811488	AY339151.1	Leptodiaptomus ashlandi 18S ribsomal RNA gene, partial sequence	1,727 bp	Calanoida	Diaptomidae	Leptodiaptomus	Leptodiaptomus ashlandi	√	√	√	√	√	√
37811489	AY339152.1	Leptodiaptomus coloradensis 18S ribsomal RNA gene, partial sequence	1,742 bp	Calanoida	Diaptomidae	Leptodiaptomus	Leptodiaptomus coloradensis	√	√	√	√	√	√
37811490	AY339153.1	Leptodiaptomus minutus 18S ribsomal RNA gene, partial sequence	1,743 bp	Calanoida	Diaptomidae	Leptodiaptomus	Leptodiaptomus minutus	√	√	√	√	√	√
37811491	AY339154.1	Leptodiaptomus moorei 18S ribsomal RNA gene, partial sequence	1,743 bp	Calanoida	Diaptomidae	Leptodiaptomus	Leptodiaptomus moorei	√	√	√	√	√	√
37811492	AY339155.1	Leptodiaptomus sicilis 18S ribsomal RNA gene, partial sequence	1,743 bp	Calanoida	Diaptomidae	Leptodiaptomus	Leptodiaptomus sicilis	√	√	√	√	√	√
37811493	AY339156.1	Mastigodiaptomus nesus 18S ribsomal RNA gene, partial sequence	1,743 bp	Calanoida	Diaptomidae	Mastigodiaptomus	Mastigodiaptomus nesus	√	√	√	√	√	√
37811494	AY339157.1	Onychodiaptomus sanguineus 18S ribsomal RNA gene, partial sequence	1,743 bp	Calanoida	Diaptomidae	Onychodiaptomus	Onychodiaptomus sanguineus	√	√	√	√	√	√
37811495	AY339158.1	Skistodiaptomus mississippiensis 18S ribsomal RNA gene, partial sequence	1,743 bp	Calanoida	Diaptomidae	Skistodiaptomus	Skistodiaptomus mississippiensis	√	√	√	√	√	√
37811496	AY339159.1	Skistodiaptomus oregonensis 18S ribsomal RNA gene, partial sequence	1,743 bp	Calanoida	Diaptomidae	Skistodiaptomus	Skistodiaptomus oregonensis	√	√	√	√	√	√
37811497	AY339160.1	Skistodiaptomus pallidus 18S ribsomal RNA gene, partial sequence	1,743 bp	Calanoida	Diaptomidae	Skistodiaptomus	Skistodiaptomus pallidus	√	√	√	√	√	√
37811498	AY339161.1	Skistodiaptomus pygmaeus 18S ribsomal RNA gene, partial sequence	1,743 bp	Calanoida	Diaptomidae	Skistodiaptomus	Skistodiaptomus pygmaeus	√	√	√	√	√	√
418206699	JX945134.1	Copidodiaptomus numidicus isolate Cnum_36 18S ribosomal RNA gene, partial sequence	1,383 bp	Calanoida	Diaptomidae	Copidodiaptomus	Copidodiaptomus numidicus		√	√
418206688	JX945123.1	Diaptomus castor isolate Dcas_218 18S ribosomal RNA gene, partial sequence	1,383 bp	Calanoida	Diaptomidae	Diaptomus	Diaptomus castor		√	√
418206689	JX945124.1	Diaptomus kenitraensis isolate Dken_219 18S ribosomal RNA gene, partial sequence	1,383 bp	Calanoida	Diaptomidae	Diaptomus	Diaptomus kenitraensis		√	√
418206697	JX945132.1	Diaptomus cyaneus isolate Dcya_16 18S ribosomal RNA gene, partial sequence	1,383 bp	Calanoida	Diaptomidae	Diaptomus	Diaptomus cyaneus		√	√
418206698	JX945133.1	Diaptomus mirus isolate Dser_23 18S ribosomal RNA gene, partial sequence	1,383 bp	Calanoida	Diaptomidae	Diaptomus	Diaptomus mirus		√	√
418206701	JX945136.1	Hemidiaptomus amblyodon isolate Hamb_109 18S ribosomal RNA gene, partial sequence	1,383 bp	Calanoida	Diaptomidae	Hemidiaptomus	Hemidiaptomus amblyodon		√	√
418206687	JX945122.1	Hemidiaptomus gurneyi canaanita isolate Hgurcan_118 18S ribosomal RNA gene, partial sequence	1,383 bp	Calanoida	Diaptomidae	Hemidiaptomus	Hemidiaptomus gurneyi		√	√
418206702	JX945137.1	Hemidiaptomus gurneyi isolate Hgur_187 18S ribosomal RNA gene, partial sequence	1,383 bp	Calanoida	Diaptomidae	Hemidiaptomus	Hemidiaptomus gurneyi		√	√
418206692	JX945127.1	Hemidiaptomus hungaricus isolate Hhung_108 18S ribosomal RNA gene, partial sequence	1,383 bp	Calanoida	Diaptomidae	Hemidiaptomus	Hemidiaptomus hungaricus		√	√
418206694	JX945129.1	Hemidiaptomus ignatovi isolate Hign_112 18S ribosomal RNA gene, partial sequence	1,383 bp	Calanoida	Diaptomidae	Hemidiaptomus	Hemidiaptomus ignatovi		√	√
418206703	JX945138.1	Hemidiaptomus ingens isolate Hing_133 18S ribosomal RNA gene, partial sequence	1,383 bp	Calanoida	Diaptomidae	Hemidiaptomus	Hemidiaptomus ingens		√	√
418206704	JX945139.1	Hemidiaptomus ingens isolate Hing_122 18S ribosomal RNA gene, partial sequence	1,383 bp	Calanoida	Diaptomidae	Hemidiaptomus	Hemidiaptomus ingens		√	√
418206693	JX945128.1	Hemidiaptomus maroccanus isolate Hmar_149 18S ribosomal RNA gene, partial sequence	1,383 bp	Calanoida	Diaptomidae	Hemidiaptomus	Hemidiaptomus maroccanus		√	√
418206705	JX945140.1	Hemidiaptomus roubaui isolate Hrou_145 18S ribosomal RNA gene, partial sequence	1,383 bp	Calanoida	Diaptomidae	Hemidiaptomus	Hemidiaptomus roubaui		√	√
418206691	JX945126.1	Hemidiaptomus superbus isolate Hsup_98 18S ribosomal RNA gene, partial sequence	1,383 bp	Calanoida	Diaptomidae	Hemidiaptomus	Hemidiaptomus superbus		√	√
37625123	AY335856.1	Eucalanus spinifer 18S ribosomal RNA gene, partial sequence	1,041 bp	Calanoida	Eucalanidae	Eucalanus	Eucalanus spinifer		√
37625124	AY335857.1	Eucalanus inermis 18S ribosomal RNA gene, partial sequence	1,683 bp	Calanoida	Eucalanidae	Eucalanus	Eucalanus inermis		√	√	√	√
295443409	GU969202.1	Eucalanus elongatus 18S ribosomal RNA gene, partial sequence	1,711 bp	Calanoida	Eucalanidae	Eucalanus	Eucalanus elongatus	√	√	√	√	√	√
28435744	AY192563.1	Eucalanus pileatus 18S ribosomal RNA gene, partial sequence	1,612 bp	Calanoida	Eucalanidae	Eucalanus	Eucalanus pileatus				√
37625119	AY335852.1	Pareucalanus attenuatus 18S ribosomal RNA gene, partial sequence	1,051 bp	Calanoida	Eucalanidae	Pareucalanus	Pareucalanus attenuatus		√
295443355	GU969148.1	Pareucalanus attenuatus 18S ribosomal RNA gene, partial sequence	1,750 bp	Calanoida	Eucalanidae	Pareucalanus	Pareucalanus attenuatus	√	√	√	√	√	√
37625122	AY335855.1	Rhincalanus gigas 18S ribosomal RNA gene, partial sequence	1,620 bp	Calanoida	Eucalanidae	Rhincalanus	Rhincalanus gigas		√	√	√	√
37625128	AY335861.1	Rhincalanus rostrifrons 18S ribosomal RNA gene, partial sequence	1,544 bp	Calanoida	Eucalanidae	Rhincalanus	Rhincalanus rostrifrons			√	√
295443397	GU969190.1	Rhincalanus cornutus 18S ribosomal RNA gene, partial sequence	1,671 bp	Calanoida	Eucalanidae	Rhincalanus	Rhincalanus cornutus			√	√	√
295443398	GU969191.1	Rhincalanus nasutus 18S ribosomal RNA gene, partial sequence	1,736 bp	Calanoida	Eucalanidae	Rhincalanus	Rhincalanus nasutus	√	√	√	√	√	√
37625127	AY335860.1	Rhincalanus nasutus 18S ribosomal RNA gene, partial sequence	1,567 bp	Calanoida	Eucalanidae	Rhincalanus	Rhincalanus nasutus		√	√
295443395	GU969188.1	Subeucalanus pileatus 18S ribosomal RNA gene, partial sequence	1,794 bp	Calanoida	Eucalanidae	Subeucalanus	Subeucalanus pileatus	√	√	√	√	√	√
444247368	HM997071.2	Subeucalanus pileatus voucher Co355.2.2 18S small subunit ribosomal RNA gene, partial sequence	1,595 bp	Calanoida	Eucalanidae	Subeucalanus	Subeucalanus pileatus			√
295443350	GU969143.1	Subeucalanus subtenuis 18S ribosomal RNA gene, partial sequence	1,741 bp	Calanoida	Eucalanidae	Subeucalanus	Subeucalanus subtenuis	√	√	√	√	√	√
295443357	GU969150.1	Subeucalanus subcrassus 18S ribosomal RNA gene, partial sequence	1,691 bp	Calanoida	Eucalanidae	Subeucalanus	Subeucalanus subcrassus			√	√	√
295443375	GU969168.1	Subeucalanus crassus 18S ribosomal RNA gene, partial sequence	1,739 bp	Calanoida	Eucalanidae	Subeucalanus	Subeucalanus crassus	√	√	√	√	√	√
295443376	GU969169.1	Subeucalanus mucronatus 18S ribosomal RNA gene, partial sequence	1,740 bp	Calanoida	Eucalanidae	Subeucalanus	Subeucalanus mucronatus	√	√	√	√	√	√
295443354	GU969147.1	Euchaeta concinna 18S ribosomal RNA gene, partial sequence	1,771 bp	Calanoida	Euchaetidae	Euchaeta	Euchaeta concinna	√	√	√	√	√	√
295443356	GU969149.1	Euchaeta rimana 18S ribosomal RNA gene, partial sequence	1,701 bp	Calanoida	Euchaetidae	Euchaeta	Euchaeta rimana		√	√	√	√
295443377	GU969170.1	Euchaeta indica 18S ribosomal RNA gene, partial sequence	1,745 bp	Calanoida	Euchaetidae	Euchaeta	Euchaeta indica	√	√	√	√	√	√
295443374	GU969167.1	Euchaeta acuta 18S ribosomal RNA gene, partial sequence	1,681 bp	Calanoida	Euchaetidae	Euchaeta	Euchaeta acuta			√		√
385654653	JQ819755.1	Paraeuchaeta antarctica isolate Pa1 18S ribosomal RNA gene, partial sequence	667 bp	Calanoida	Euchaetidae	Paraeuchaeta	Paraeuchaeta antarctica		√
385654654	JQ819756.1	Paraeuchaeta barbata isolate Pba4 18S ribosomal RNA gene, partial sequence	667 bp	Calanoida	Euchaetidae	Paraeuchaeta	Paraeuchaeta barbata		√
385654655	JQ819757.1	Paraeuchaeta biloba isolate Pbi1 18S ribosomal RNA gene, partial sequence	667 bp	Calanoida	Euchaetidae	Paraeuchaeta	Paraeuchaeta biloba		√
385654656	JQ819758.1	Paraeuchaeta glacialis isolate Pg1 18S ribosomal RNA gene, partial sequence	667 bp	Calanoida	Euchaetidae	Paraeuchaeta	Paraeuchaeta glacialis		√
385654657	JQ819759.1	Paraeuchaeta norvegica isolate Pn2 18S ribosomal RNA gene, partial sequence	667 bp	Calanoida	Euchaetidae	Paraeuchaeta	Paraeuchaeta norvegica		√
385654658	JQ819760.1	Paraeuchaeta polaris isolate Pp2 18S ribosomal RNA gene, partial sequence	667 bp	Calanoida	Euchaetidae	Paraeuchaeta	Paraeuchaeta polaris		√
385654659	JQ819761.1	Paraeuchaeta rasa isolate Pr2 18S ribosomal RNA gene, partial sequence	667 bp	Calanoida	Euchaetidae	Paraeuchaeta	Paraeuchaeta rasa		√
377652282	AB625959.1	Heterorhabdus tanneri gene for 18S ribosomal RNA, partial sequence	2,011 bp	Calanoida	Heterorhabdidae	Heterorhabdus	Heterorhabdus tanneri		√	√		√	√
377652291	AB625968.1	Heterostylites major gene for 18S ribosomal RNA, partial sequence	1,965 bp	Calanoida	Heterorhabdidae	Heterostylites	Heterostylites major		√	√		√
295443361	GU969154.1	Lucicutia flavicornis 18S ribosomal RNA gene, partial sequence	1,726 bp	Calanoida	Lucicutiidae	Lucicutia	Lucicutia flavicornis	√	√	√	√	√
377652288	AB625965.1	Lucicutia ovaliformis gene for 18S ribosomal RNA, partial sequence	2,064 bp	Calanoida	Lucicutiidae	Lucicutia	Lucicutia ovaliformis		√	√		√	√
295443410	GU969203.1	Mecynocera clausi 18S ribosomal RNA gene, partial sequence	1,701 bp	Calanoida	Mecynoceridae	Mecynocera	Mecynocera clausi	√	√	√	√	√	√
441467533	JQ911953.1	Mecynocera clausi voucher V0014.1 18S ribosomal RNA gene, partial sequence	1,577 bp	Calanoida	Mecynoceridae	Mecynocera	Mecynocera clausi			√		√
441467534	JQ911954.1	Mecynocera clausi voucher V0024.3 18S ribosomal RNA gene, partial sequence	1,577 bp	Calanoida	Mecynoceridae	Mecynocera	Mecynocera clausi			√		√
377652293	AB625970.1	Gaussia princeps (T. Scott, 1894) gene for 18S ribosomal RNA, partial sequence	1,721 bp	Calanoida	Metridinidae	Gaussia	Gaussia princeps		√	√		√	√
291297516	GU594642.1	Metridia lucens 18S ribosomal RNA gene, partial sequence	1,700 bp	Calanoida	Metridinidae	Metridia	Metridia lucens		√	√	√	√
295443383	GU969176.1	Metridia gerlachei 18S ribosomal RNA gene, partial sequence	1,741 bp	Calanoida	Metridinidae	Metridia	Metridia gerlachei	√	√	√	√	√	√
377652290	AB625967.1	Metridia asymmetrica gene for 18S ribosomal RNA, partial sequence	2,136 bp	Calanoida	Metridinidae	Metridia	Metridia asymmetrica		√	√		√	√
377652285	AB625962.1	Metridia curticauda gene for 18S ribosomal RNA, partial sequence	2,063 bp	Calanoida	Metridinidae	Metridia	Metridia curticauda		√	√		√	√
377652284	AB625961.1	Metridia longa gene for 18S ribosomal RNA, partial sequence	2,062 bp	Calanoida	Metridinidae	Metridia	Metridia longa		√	√		√	√
377652280	AB625957.1	Metridia okhotensis gene for 18S ribosomal RNA, partial sequence	1,674 bp	Calanoida	Metridinidae	Metridia	Metridia okhotensis			√		√
377652279	AB625956.1	Metridia pacifica gene for 18S ribosomal RNA, partial sequence	1,670 bp	Calanoida	Metridinidae	Metridia	Metridia pacifica			√		√
295443390	GU969183.1	Pleuromamma abdominalis 18S ribosomal RNA gene, partial sequence	1,739 bp	Calanoida	Metridinidae	Pleuromamma	Pleuromamma abdominalis	√	√	√	√	√	√
377652286	AB625963.1	Pleuromamma abdominalis gene for 18S ribosomal RNA, partial sequence	2,065 bp	Calanoida	Metridinidae	Pleuromamma	Pleuromamma abdominalis		√	√		√	√
295443391	GU969184.1	Pleuromamma borealis 18S ribosomal RNA gene, partial sequence	1,711 bp	Calanoida	Metridinidae	Pleuromamma	Pleuromamma borealis			√	√	√	√
295443392	GU969185.1	Pleuromamma antarctica 18S ribosomal RNA gene, partial sequence	1,699 bp	Calanoida	Metridinidae	Pleuromamma	Pleuromamma antarctica			√	√	√	√
295443393	GU969186.1	Pleuromamma xiphias 18S ribosomal RNA gene, partial sequence	1,721 bp	Calanoida	Metridinidae	Pleuromamma	Pleuromamma xiphias	√	√	√	√	√	√
377652287	AB625964.1	Pleuromamma xiphias gene for 18S ribosomal RNA, partial sequence	2,014 bp	Calanoida	Metridinidae	Pleuromamma	Pleuromamma xiphias		√	√		√	√
377652281	AB625958.1	Pleuromamma scutullata gene for 18S ribosomal RNA, partial sequence	1,983 bp	Calanoida	Metridinidae	Pleuromamma	Pleuromamma scutullata		√	√		√	√
441467516	JQ911936.1	Acrocalanus andersoni voucher V0012.1 18S ribosomal RNA gene, partial sequence	1,575 bp	Calanoida	Paracalanidae	Acrocalanus	Acrocalanus andersoni			√		√
441467517	JQ911937.1	Acrocalanus gibber voucher V0064.1 18S ribosomal RNA gene, partial sequence	1,576 bp	Calanoida	Paracalanidae	Acrocalanus	Acrocalanus gibber			√		√
441467518	JQ911938.1	Acrocalanus gracilis voucher V0023.1 18S ribosomal RNA gene, partial sequence	1,575 bp	Calanoida	Paracalanidae	Acrocalanus	Acrocalanus gracilis			√		√
441467519	JQ911939.1	Acrocalanus longicornis voucher V0012.2 18S ribosomal RNA gene, partial sequence	1,577 bp	Calanoida	Paracalanidae	Acrocalanus	Acrocalanus longicornis			√		√
295443408	GU969201.1	Acrocalanus monachus 18S ribosomal RNA gene, partial sequence	1,716 bp	Calanoida	Paracalanidae	Acrocalanus	Acrocalanus monachus	√	√	√	√	√	√
441467535	JQ911955.1	Paracalanus aculeatus voucher V0076.1 18S ribosomal RNA gene, partial sequence	1,577 bp	Calanoida	Paracalanidae	Paracalanus	Paracalanus aculeatus			√		√
295443387	GU969180.1	Paracalanus aculeatus 18S ribosomal RNA gene, partial sequence	1,671 bp	Calanoida	Paracalanidae	Paracalanus	Paracalanus aculeatus			√	√	√
515421932	JX995311.1	Paracalanus parvus isolate MT00828 18S ribosomal RNA gene, partial sequence	1,747 bp	Calanoida	Paracalanidae	Paracalanus	Paracalanus parvus	√	√	√		√	√
515421934	JX995312.1	Paracalanus parvus isolate MT00830 18S ribosomal RNA gene, partial sequence	1,747 bp	Calanoida	Paracalanidae	Paracalanus	Paracalanus parvus	√	√	√		√	√
515421949	JX995313.1	Paracalanus parvus isolate MT03857 18S ribosomal RNA gene, partial sequence	1,747 bp	Calanoida	Paracalanidae	Paracalanus	Paracalanus parvus	√	√	√		√	√
515421951	JX995314.1	Paracalanus parvus isolate MT03860 18S ribosomal RNA gene, partial sequence	1,747 bp	Calanoida	Paracalanidae	Paracalanus	Paracalanus parvus	√	√	√		√	√
295443388	GU969181.1	Paracalanus parvus 18S ribosomal RNA gene, partial sequence	1,676 bp	Calanoida	Paracalanidae	Paracalanus	Paracalanus parvus			√	√	√
441467536	JQ911956.1	Paracalanus denudatus voucher V0039.2 18S ribosomal RNA gene, partial sequence	1,577 bp	Calanoida	Paracalanidae	Paracalanus	Paracalanus denudatus			√		√
441467537	JQ911957.1	Paracalanus quasimodo voucher V0071.1 18S ribosomal RNA gene, partial sequence	1,575 bp	Calanoida	Paracalanidae	Paracalanus	Paracalanus quasimodo			√		√
441467538	JQ911958.1	Paracalanus tropicus voucher V0011.2 18S ribosomal RNA gene, partial sequence	1,575 bp	Calanoida	Paracalanidae	Paracalanus	Paracalanus tropicus			√		√
441467521	JQ911941.1	Bestiolina similis 18S ribosomal RNA gene, partial sequence	1,575 bp	Calanoida	Paracalanidae	Bestiolina	Bestiolina similis			√		√
441467531	JQ911951.1	Delibus nudus voucher V0011.1 18S ribosomal RNA gene, partial sequence	1,577 bp	Calanoida	Paracalanidae	Delibus	Delibus nudus			√		√
441467541	JQ911961.1	Parvocalanus crassirostris voucher V0075.1 18S ribosomal RNA gene, partial sequence	1,573 bp	Calanoida	Paracalanidae	Parvocalanus	Parvocalanus crassirostris					√
441467542	JQ911962.1	Parvocalanus crassirostris 18S ribosomal RNA gene, partial sequence	1,573 bp	Calanoida	Paracalanidae	Parvocalanus	Parvocalanus crassirostris					√
295443360	GU969153.1	Labidocera euchaeta 18S ribosomal RNA gene, partial sequence	1,681 bp	Calanoida	Pontellidae	Labidocera	Labidocera euchaeta			√	√	√
295443396	GU969189.1	Pontella fera 18S ribosomal RNA gene, partial sequence	1,686 bp	Calanoida	Pontellidae	Pontella	Pontella fera			√	√	√
295443411	GU969204.1	Pontellina plumata 18S ribosomal RNA gene, partial sequence	1,706 bp	Calanoida	Pontellidae	Pontellina	Pontellina plumata	√	√	√	√	√	√
515421857	JX995305.1	Anomalocera patersoni isolate MT00522 18S ribosomal RNA gene, partial sequence	1,750 bp	Calanoida	Pontellidae	Anomalocera	Anomalocera patersoni	√	√	√		√	√
515421858	JX995306.1	Anomalocera patersoni isolate MT03323 18S ribosomal RNA gene, partial sequence	1,750 bp	Calanoida	Pontellidae	Anomalocera	Anomalocera patersoni	√	√	√		√	√
515421859	JX995307.1	Anomalocera patersoni isolate MT03327 18S ribosomal RNA gene, partial sequence	1,750 bp	Calanoida	Pontellidae	Anomalocera	Anomalocera patersoni	√	√	√		√	√
54401802	AY629258.1	Pseudodiaptomus annandalei 18S small subunit ribosomal RNA gene, partial sequence	1,787 bp	Calanoida	Pseudodiaptomidae	Pseudodiaptomus	Pseudodiaptomus annandalei	√	√	√	√	√	√
295443400	GU969193.1	Pseudodiaptomus poplesia 18S ribosomal RNA gene, partial sequence	1,742 bp	Calanoida	Pseudodiaptomidae	Pseudodiaptomus	Pseudodiaptomus poplesia	√	√	√	√	√	√
295443401	GU969194.1	Pseudodiaptomus inopinus 18S ribosomal RNA gene, partial sequence	1,755 bp	Calanoida	Pseudodiaptomidae	Pseudodiaptomus	Pseudodiaptomus inopinus	√	√	√	√	√	√
418206690	JX945125.1	Calanipeda aquaedulcis isolate Caqu_33 18S ribosomal RNA gene, partial sequence	1,382 bp	Calanoida	Pseudodiaptomidae	Calanipeda	Calanipeda aquaedulcis		√	√
54401803	AY629259.1	Exumella mediterranea 18S small subunit ribosomal RNA gene, partial sequence	1,805 bp	Calanoida	Ridgewayiidae	Exumella	Exumella mediterranea	√	√	√	√	√	√
377652289	AB625966.1	Scaphocalanus magnus gene for 18S ribosomal RNA, partial sequence	1,739 bp	Calanoida	Scolecitrichidae	Scaphocalanus	Scaphocalanus magnus		√	√		√	√
295443399	GU969192.1	Scolecithricella longispinosa 18S ribosomal RNA gene, partial sequence	1,733 bp	Calanoida	Scolecitrichidae	Scolecithricella	Scolecithricella longispinosa		√	√	√	√	√
295443348	GU969141.1	Scolecithrix danae 18S ribosomal RNA gene, partial sequence	1,703 bp	Calanoida	Scolecitrichidae	Scolecithrix	Scolecithrix danae		√	√	√	√
295443417	GU969210.1	Temora stylifera 18S ribosomal RNA gene, partial sequence	1,661 bp	Calanoida	Temoridae	Temora	Temora stylifera			√	√	√
295443418	GU969211.1	Temora turbinata 18S ribosomal RNA gene, partial sequence	1,738 bp	Calanoida	Temoridae	Temora	Temora turbinata	√	√	√	√	√	√
515421872	JX995308.1	Temora longicornis isolate MT00503 18S ribosomal RNA gene, partial sequence	1,749 bp	Calanoida	Temoridae	Temora	Temora longicornis	√	√	√		√	√
515421874	JX995309.1	Temora longicornis isolate MT00511 18S ribosomal RNA gene, partial sequence	1,749 bp	Calanoida	Temoridae	Temora	Temora longicornis	√	√	√		√	√
515421905	JX995310.1	Temora longicornis isolate MT02533 18S ribosomal RNA gene, partial sequence	1,749 bp	Calanoida	Temoridae	Temora	Temora longicornis	√	√	√		√	√
295443416	GU969209.1	Temora discaudata 18S ribosomal RNA gene, partial sequence	1,671 bp	Calanoida	Temoridae	Temora	Temora discaudata			√	√	√
515421806	JX995299.1	Eurytemora affinis isolate MT00837 18S ribosomal RNA gene, partial sequence	1,753 bp	Calanoida	Temoridae	Eurytemora	Eurytemora affinis	√	√	√		√	√
515421815	JX995300.1	Eurytemora affinis isolate MT00838 18S ribosomal RNA gene, partial sequence	1,753 bp	Calanoida	Temoridae	Eurytemora	Eurytemora affinis	√	√	√		√	√
515421829	JX995301.1	Eurytemora affinis isolate MT00839 18S ribosomal RNA gene, partial sequence	1,753 bp	Calanoida	Temoridae	Eurytemora	Eurytemora affinis	√	√	√		√	√
54401764	AY626995.1	Tortanus sp. New Caledonia-RJH-2004 18S small subunit ribosomal RNA gene, partial sequence	1,805 bp	Calanoida	Tortanidae	Tortanus	Tortanus sp. New Caledonia-RJH-2004	√	√	√	√	√	√
54401763	AY626994.1	Pseudocyclops sp. Japan-RJH-2004 18S small subunit ribosomal RNA gene, partial sequence	1,785 bp	Calanoida	Pseudocyclopidae	Pseudocyclops	Pseudocyclops sp. Japan-RJH-2004	√	√	√	√	√	√
385654646	JQ819748.1	Aetideopsis carinata isolate Ac1 18S ribosomal RNA gene, partial sequence	666 bp	Calanoida	Aetideidae	Aetideopsis	Aetideopsis carinata		√
385654647	JQ819749.1	Aetideopsis minor isolate Am5 18S ribosomal RNA gene, partial sequence	666 bp	Calanoida	Aetideidae	Aetideopsis	Aetideopsis minor		√
385654648	JQ819750.1	Aetideopsis rostrata isolate Ar2 18S ribosomal RNA gene, partial sequence	666 bp	Calanoida	Aetideidae	Aetideopsis	Aetideopsis rostrata		√
385654650	JQ819752.1	Chiridius obtusifrons isolate Co3 18S ribosomal RNA gene, partial sequence	666 bp	Calanoida	Aetideidae	Chiridius	Chiridius obtusifrons		√
377652294	AB625971.1	Euchirella amoena gene for 18S ribosomal RNA, partial sequence	1,705 bp	Calanoida	Aetideidae	Euchirella	Euchirella amoena		√	√		√	√
385654652	JQ819754.1	Gaetanus tenuispinus isolate Gt3 18S ribosomal RNA gene, partial sequence	667 bp	Calanoida	Aetideidae	Gaetanus	Gaetanus tenuispinus		√
385654651	JQ819753.1	Gaetanus brevispinus isolate Gb3 18S ribosomal RNA gene, partial sequence	666 bp	Calanoida	Aetideidae	Gaetanus	Gaetanus brevispinus		√
377652283	AB625960.1	Gaetanus variabilis gene for 18S ribosomal RNA, partial sequence	2,064 bp	Calanoida	Aetideidae	Gaetanus	Gaetanus variabilis		√	√		√	√
377652295	AB625972.1	Undeuchaeta major gene for 18S ribosomal RNA, partial sequence	1,698 bp	Calanoida	Aetideidae	Undeuchaeta	Undeuchaeta major		√	√		√	√
319998056	HQ008731.1	Procyclopina polyarthra voucher MZUSP:22777 18S ribosomal RNA gene, partial sequence	599 bp	Cyclopoida	Hemicyclopinidae	Procyclopina	Procyclopina polyarthra				√		√
54401770	AY627001.1	Anchimolgus sp. New Caledonia-RJH-2004 18S small subunit ribosomal RNA gene, partial sequence	1,768 bp	Cyclopoida	Anchimolgidae	Anchimolgus	Anchimolgus sp. New Caledonia-RJH-2004	√	√	√	√	√	√
54401771	AY627002.1	Anthessius sp. New Caledonia-RJH-2004 18S small subunit ribosomal RNA gene, partial sequence	1,799 bp	Cyclopoida	Anthessiidae	Anthessius	Anthessius sp. New Caledonia-RJH-2004	√	√	√	√	√	√
54401768	AY626999.1	Acanthocyclops viridis 18S small subunit ribosomal RNA gene, partial sequence	1,816 bp	Cyclopoida	Cyclopidae	Acanthocyclops	Acanthocyclops viridis	√	√	√	√	√	√
319998070	HQ008745.1	Acanthocyclops brevispinosus 18S ribosomal RNA gene, partial sequence	598 bp	Cyclopoida	Cyclopidae	Acanthocyclops	Acanthocyclops brevispinosus				√		√
49615288	AY643521.1	Acanthocyclops vernalis isolate PA26 18S ribosomal RNA gene, partial sequence	593 bp	Cyclopoida	Cyclopidae	Acanthocyclops	Acanthocyclops vernalis					√
49615298	AY643531.1	Acanthocyclops vernalis isolate AC9 18S ribosomal RNA gene, partial sequence	593 bp	Cyclopoida	Cyclopidae	Acanthocyclops	Acanthocyclops vernalis					√
49615299	AY643532.1	Acanthocyclops vernalis isolate AC10 18S ribosomal RNA gene, partial sequence	593 bp	Cyclopoida	Cyclopidae	Acanthocyclops	Acanthocyclops vernalis					√
49615293	AY643526.1	Acanthocyclops vernalis isolate S142 18S ribosomal RNA gene, partial sequence	593 bp	Cyclopoida	Cyclopidae	Acanthocyclops	Acanthocyclops vernalis				√	√	√
49615289	AY643522.1	Acanthocyclops vernalis isolate Tre1 18S ribosomal RNA gene, partial sequence	593 bp	Cyclopoida	Cyclopidae	Acanthocyclops	Acanthocyclops vernalis					√
49615290	AY643523.1	Acanthocyclops vernalis isolate S102 18S ribosomal RNA gene, partial sequence	593 bp	Cyclopoida	Cyclopidae	Acanthocyclops	Acanthocyclops vernalis					√
49615291	AY643524.1	Acanthocyclops vernalis isolate S115 18S ribosomal RNA gene, partial sequence	593 bp	Cyclopoida	Cyclopidae	Acanthocyclops	Acanthocyclops vernalis					√
49615292	AY643525.1	Acanthocyclops vernalis isolate S130 18S ribosomal RNA gene, partial sequence	593 bp	Cyclopoida	Cyclopidae	Acanthocyclops	Acanthocyclops vernalis					√
49615294	AY643527.1	Acanthocyclops vernalis isolate CD60 18S ribosomal RNA gene, partial sequence	593 bp	Cyclopoida	Cyclopidae	Acanthocyclops	Acanthocyclops vernalis					√
49615295	AY643528.1	Acanthocyclops vernalis isolate CD61 18S ribosomal RNA gene, partial sequence	593 bp	Cyclopoida	Cyclopidae	Acanthocyclops	Acanthocyclops vernalis					√
49615296	AY643529.1	Acanthocyclops vernalis isolate CD69 18S ribosomal RNA gene, partial sequence	593 bp	Cyclopoida	Cyclopidae	Acanthocyclops	Acanthocyclops vernalis					√
49615297	AY643530.1	Acanthocyclops vernalis isolate AC8 18S ribosomal RNA gene, partial sequence	593 bp	Cyclopoida	Cyclopidae	Acanthocyclops	Acanthocyclops vernalis					√
256807772	FJ825602.1	Acanthocyclops bicuspidatus clone 37-8-3 18S ribosomal RNA gene, partial sequence	713 bp	Cyclopoida	Cyclopidae	Acanthocyclops	Acanthocyclops bicuspidatus			√
296434357	FJ825603.2	Acanthocyclops galbinus clone 11-8-2 18S ribosomal RNA gene, partial sequence	713 bp	Cyclopoida	Cyclopidae	Acanthocyclops	Acanthocyclops galbinus			√
256807760	FJ825590.1	Acanthocyclops galbinus clone 5-8-3 18S ribosomal RNA gene, partial sequence	713 bp	Cyclopoida	Cyclopidae	Acanthocyclops	Acanthocyclops galbinus			√
296434354	FJ825592.2	Acanthocyclops galbinus clone 5-8-7 18S ribosomal RNA gene, partial sequence	622 bp	Cyclopoida	Cyclopidae	Acanthocyclops	Acanthocyclops galbinus			√
256807763	FJ825593.1	Acanthocyclops galbinus clone 6-8-5 18S ribosomal RNA gene, partial sequence	713 bp	Cyclopoida	Cyclopidae	Acanthocyclops	Acanthocyclops galbinus			√
256807764	FJ825594.1	Acanthocyclops galbinus clone 6-8-6 18S ribosomal RNA gene, partial sequence	713 bp	Cyclopoida	Cyclopidae	Acanthocyclops	Acanthocyclops galbinus			√
256807765	FJ825595.1	Acanthocyclops galbinus clone 6-8-2 18S ribosomal RNA gene, partial sequence	694 bp	Cyclopoida	Cyclopidae	Acanthocyclops	Acanthocyclops galbinus			√
256807774	FJ825604.1	Acanthocyclops galbinus clone 11-8-3 18S ribosomal RNA gene, partial sequence	713 bp	Cyclopoida	Cyclopidae	Acanthocyclops	Acanthocyclops galbinus			√
256807777	FJ825607.1	Acanthocyclops galbinus clone 11-8-4 18S ribosomal RNA gene, partial sequence	713 bp	Cyclopoida	Cyclopidae	Acanthocyclops	Acanthocyclops galbinus			√
54401766	AY626997.1	Apocyclops royi 18S small subunit ribosomal RNA gene, partial sequence	1,784 bp	Cyclopoida	Cyclopidae	Apocyclops	Apocyclops royi	√	√	√	√	√	√
319998073	HQ008748.1	Apocyclops royi voucher USNM:1139182 18S ribosomal RNA gene, partial sequence	599 bp	Cyclopoida	Cyclopidae	Apocyclops	Apocyclops royi				√		√
319998072	HQ008747.1	Apocyclops procerus voucher USNM:1139185 18S ribosomal RNA gene, partial sequence	605 bp	Cyclopoida	Cyclopidae	Apocyclops	Apocyclops procerus				√		√
285028867	GU066283.1	Cyclops kolensis clone 10 18S ribosomal RNA gene, partial sequence	707 bp	Cyclopoida	Cyclopidae	Cyclops	Cyclops kolensis			√
296434376	GU066284.2	Cyclops kolensis clone 27 18S ribosomal RNA gene, partial sequence	653 bp	Cyclopoida	Cyclopidae	Cyclops	Cyclops kolensis			√
54401767	AY626998.1	Cyclops sp. UK-RJH-2004 18S small subunit ribosomal RNA gene, partial sequence	1,810 bp	Cyclopoida	Cyclopidae	Cyclops	Cyclops sp. UK-RJH-2004	√			√
319998075	HQ008750.1	Cyclops scutifer voucher USNM:1139180 18S ribosomal RNA gene, partial sequence	598 bp	Cyclopoida	Cyclopidae	Cyclops	Cyclops scutifer				√		√
319998076	HQ008751.1	Cyclops strenuus voucher USNM:1139179 18S ribosomal RNA gene, partial sequence	598 bp	Cyclopoida	Cyclopidae	Cyclops	Cyclops strenuus				√		√
374430714	JN656670.1	Cyclops abyssorum isolate L10 18S ribosomal RNA gene, partial sequence	595 bp	Cyclopoida	Cyclopidae	Cyclops	Cyclops abyssorum					√
319998077	HQ008752.1	Diacyclops crassicaudis voucher USNM:1139178 18S ribosomal RNA gene, partial sequence	598 bp	Cyclopoida	Cyclopidae	Diacyclops	Diacyclops crassicaudis				√		√
440352690	JX236061.1	Diacyclops scanloni isolate Q31 18S ribosomal RNA gene, partial sequence	595 bp	Cyclopoida	Cyclopidae	Diacyclops	Diacyclops scanloni					√
440352691	JX236062.1	Diacyclops scanloni isolate S05 18S ribosomal RNA gene, partial sequence	595 bp	Cyclopoida	Cyclopidae	Diacyclops	Diacyclops scanloni					√
440352686	JX236057.1	Diacyclops sobeprolatus isolate Q32 18S ribosomal RNA gene, partial sequence	595 bp	Cyclopoida	Cyclopidae	Diacyclops	Diacyclops sobeprolatus					√
319998078	HQ008753.1	Diacyclops uruguayensis voucher USNM:1139177 18S ribosomal RNA gene, partial sequence	599 bp	Cyclopoida	Cyclopidae	Diacyclops	Diacyclops uruguayensis				√		√
296434367	GU066272.2	Diacyclops bicuspidatus clone a63-6 18S ribosomal RNA gene, partial sequence	713 bp	Cyclopoida	Cyclopidae	Diacyclops	Diacyclops bicuspidatus			√
296434363	GU066268.2	Diacyclops bicuspidatus clone a61-4 18S ribosomal RNA gene, partial sequence	713 bp	Cyclopoida	Cyclopidae	Diacyclops	Diacyclops bicuspidatus			√
296434364	GU066269.2	Diacyclops bicuspidatus clone a61-2 18S ribosomal RNA gene, partial sequence	713 bp	Cyclopoida	Cyclopidae	Diacyclops	Diacyclops bicuspidatus			√
296434365	GU066270.2	Diacyclops bicuspidatus clone a56-1 18S ribosomal RNA gene, partial sequence	713 bp	Cyclopoida	Cyclopidae	Diacyclops	Diacyclops bicuspidatus			√
296434366	GU066271.2	Diacyclops bicuspidatus clone a56-2 18S ribosomal RNA gene, partial sequence	713 bp	Cyclopoida	Cyclopidae	Diacyclops	Diacyclops bicuspidatus			√
440352685	JX236056.1	Diacyclops bisetosus isolate Q33 18S ribosomal RNA gene, partial sequence	595 bp	Cyclopoida	Cyclopidae	Diacyclops	Diacyclops bisetosus					√
296434358	GU066263.2	Diacyclops galbinus clone 84-3 18S ribosomal RNA gene, partial sequence	713 bp	Cyclopoida	Cyclopidae	Diacyclops	Diacyclops galbinus			√
440352687	JX236058.1	Diacyclops humphreysi isolate Q28 18S ribosomal RNA gene, partial sequence	595 bp	Cyclopoida	Cyclopidae	Diacyclops	Diacyclops humphreysi					√
440352688	JX236059.1	Diacyclops humphreysi isolate Q29 18S ribosomal RNA gene, partial sequence	595 bp	Cyclopoida	Cyclopidae	Diacyclops	Diacyclops humphreysi					√
440352689	JX236060.1	Diacyclops humphreysi isolate S04 18S ribosomal RNA gene, partial sequence	595 bp	Cyclopoida	Cyclopidae	Diacyclops	Diacyclops humphreysi					√
296434377	GU066285.2	Diacyclops improcerus clone a98_1 18S ribosomal RNA gene, partial sequence	713 bp	Cyclopoida	Cyclopidae	Diacyclops	Diacyclops improcerus			√
285028861	GU066277.1	Diacyclops improcerus clone 33 18S ribosomal RNA gene, partial sequence	658 bp	Cyclopoida	Cyclopidae	Diacyclops	Diacyclops improcerus			√
296434372	GU066278.2	Diacyclops improcerus clone 34 18S ribosomal RNA gene, partial sequence	537 bp	Cyclopoida	Cyclopidae	Diacyclops	Diacyclops improcerus			√
285028863	GU066279.1	Diacyclops improcerus clone 35 18S ribosomal RNA gene, partial sequence	649 bp	Cyclopoida	Cyclopidae	Diacyclops	Diacyclops improcerus			√
296434370	GU066275.2	Diacyclops incolotaenia clone a14-5 18S ribosomal RNA gene, partial sequence	713 bp	Cyclopoida	Cyclopidae	Diacyclops	Diacyclops incolotaenia			√
296434368	GU066273.2	Diacyclops incolotaenia clone a10-1 18S ribosomal RNA gene, partial sequence	713 bp	Cyclopoida	Cyclopidae	Diacyclops	Diacyclops incolotaenia			√
296434369	GU066274.2	Diacyclops incolotaenia clone a12-1 18S ribosomal RNA gene, partial sequence	713 bp	Cyclopoida	Cyclopidae	Diacyclops	Diacyclops incolotaenia			√
296434374	GU066281.2	Diacyclops jasnitskii clone a21_3 18S ribosomal RNA gene, partial sequence	713 bp	Cyclopoida	Cyclopidae	Diacyclops	Diacyclops jasnitskii			√
296434373	GU066280.2	Diacyclops jasnitskii clone a23_2 18S ribosomal RNA gene, partial sequence	713 bp	Cyclopoida	Cyclopidae	Diacyclops	Diacyclops jasnitskii			√
121487599	AJ746336.1	Ectocyclops polyspinosus 18S rRNA gene,	1,808 bp	Cyclopoida	Cyclopidae	Ectocyclops	Ectocyclops polyspinosus	√	√	√	√	√
319998064	HQ008739.1	Ectocyclops cf. phaleratus GAW-2010 voucher USNM:1139192 18S ribosomal RNA gene, partial sequence	598 bp	Cyclopoida	Cyclopidae	Ectocyclops	Ectocyclops cf. phaleratus				√		√
121487595	AJ746332.1	Eucyclops serrulatus 18S rRNA gene, population variant type-II from Russia,	1,809 bp	Cyclopoida	Cyclopidae	Eucyclops	Eucyclops serrulatus	√	√	√	√	√	√
296434362	GU066267.2	Eucyclops serrulatus serrulatus clone a4-2 18S ribosomal RNA gene, partial sequence	710 bp	Cyclopoida	Cyclopidae	Eucyclops	Eucyclops serrulatus			√
121487594	AJ746331.1	Eucyclops serrulatus 18S rRNA gene, population variant type-I x II from Russia,	1,809 bp	Cyclopoida	Cyclopidae	Eucyclops	Eucyclops serrulatus	√	√	√	√	√	√
121487593	AJ746330.1	Eucyclops serrulatus 18S rRNA gene, population variant type-I from Russia,	1,809 bp	Cyclopoida	Cyclopidae	Eucyclops	Eucyclops serrulatus	√	√	√	√	√	√
121487591	AJ746328.1	Eucyclops serrulatus 18S rRNA gene, from Belgium,	1,809 bp	Cyclopoida	Cyclopidae	Eucyclops	Eucyclops serrulatus	√	√	√	√	√	√
68519976	L81940.2	Eucyclops serrulatus 18S ribosomal RNA gene, partial sequence	1,801 bp	Cyclopoida	Cyclopidae	Eucyclops	Eucyclops serrulatus	√	√	√	√	√	√
256807766	FJ825596.1	Eucyclops serrulatus baicalocorrepus clone 10-8-2 18S ribosomal RNA gene, partial sequence	710 bp	Cyclopoida	Cyclopidae	Eucyclops	Eucyclops serrulatus			√
296434359	GU066264.2	Eucyclops serrulatus serrulatus clone a5-1 18S ribosomal RNA gene, partial sequence	710 bp	Cyclopoida	Cyclopidae	Eucyclops	Eucyclops serrulatus			√
296434360	GU066265.2	Eucyclops serrulatus serrulatus clone a5-2 18S ribosomal RNA gene, partial sequence	710 bp	Cyclopoida	Cyclopidae	Eucyclops	Eucyclops serrulatus			√
296434361	GU066266.2	Eucyclops serrulatus serrulatus clone a5-5 18S ribosomal RNA gene, partial sequence	710 bp	Cyclopoida	Cyclopidae	Eucyclops	Eucyclops serrulatus			√
121487592	AJ746329.1	Eucyclops macruroides 18S rRNA gene,	1,809 bp	Cyclopoida	Cyclopidae	Eucyclops	Eucyclops macruroides	√	√	√	√	√	√
121487596	AJ746333.1	Eucyclops speratus 18S rRNA gene,	1,809 bp	Cyclopoida	Cyclopidae	Eucyclops	Eucyclops speratus	√	√	√	√	√	√
121487598	AJ746335.1	Eucyclops dumonti 18S rRNA gene,	1,808 bp	Cyclopoida	Cyclopidae	Eucyclops	Eucyclops dumonti	√	√	√	√	√	√
319998065	HQ008740.1	Eucyclops agilis voucher USNM:1139191 18S ribosomal RNA gene, partial sequence	599 bp	Cyclopoida	Cyclopidae	Eucyclops	Eucyclops agilis				√		√
319998066	HQ008741.1	Eucyclops ensifer 18S ribosomal RNA gene, partial sequence	599 bp	Cyclopoida	Cyclopidae	Eucyclops	Eucyclops ensifer				√		√
285028874	GU066290.1	Eucyclops arcanus clone a48-4 18S ribosomal RNA gene, partial sequence	710 bp	Cyclopoida	Cyclopidae	Eucyclops	Eucyclops arcanus			√
54401765	AY626996.1	Euryte sp. New Caledonia-RJH-2004 18S small subunit ribosomal RNA gene, partial sequence	1,782 bp	Cyclopoida	Cyclopidae	Euryte	Euryte sp. New Caledonia-RJH-2004	√	√	√	√	√	√
121487597	AJ746334.1	Macrocyclops albidus 18S rRNA gene,	1,808 bp	Cyclopoida	Cyclopidae	Macrocyclops	Macrocyclops albidus	√	√	√	√	√	√
374430713	JN656669.1	Macrocyclops albidus isolate S15 18S ribosomal RNA gene, partial sequence	595 bp	Cyclopoida	Cyclopidae	Macrocyclops	Macrocyclops albidus					√
407908036	JX134405.1	Macrocyclops albidus isolate Q39 18S ribosomal RNA gene, partial sequence	594 bp	Cyclopoida	Cyclopidae	Macrocyclops	Macrocyclops albidus					√
108796360	DQ538505.1	Macrocyclops albidus 18S ribosomal RNA gene, partial sequence	1,756 bp	Cyclopoida	Cyclopidae	Macrocyclops	Macrocyclops albidus		√	√	√	√
374430706	JN656662.1	Macrocyclops albidus isolate S14 18S ribosomal RNA gene, partial sequence	595 bp	Cyclopoida	Cyclopidae	Macrocyclops	Macrocyclops albidus					√
374430707	JN656663.1	Macrocyclops albidus isolate Q41 18S ribosomal RNA gene, partial sequence	595 bp	Cyclopoida	Cyclopidae	Macrocyclops	Macrocyclops albidus					√
374430708	JN656664.1	Macrocyclops albidus isolate Q39 18S ribosomal RNA gene, partial sequence	595 bp	Cyclopoida	Cyclopidae	Macrocyclops	Macrocyclops albidus					√
374430709	JN656665.1	Macrocyclops albidus isolate Q37 18S ribosomal RNA gene, partial sequence	595 bp	Cyclopoida	Cyclopidae	Macrocyclops	Macrocyclops albidus					√
374430710	JN656666.1	Macrocyclops albidus isolate Q35 18S ribosomal RNA gene, partial sequence	595 bp	Cyclopoida	Cyclopidae	Macrocyclops	Macrocyclops albidus					√
374430711	JN656667.1	Macrocyclops albidus isolate S06 18S ribosomal RNA gene, partial sequence	595 bp	Cyclopoida	Cyclopidae	Macrocyclops	Macrocyclops albidus					√
374430712	JN656668.1	Macrocyclops albidus isolate S16 18S ribosomal RNA gene, partial sequence	595 bp	Cyclopoida	Cyclopidae	Macrocyclops	Macrocyclops albidus					√
148508410	EF581894.1	Mesocyclops thermocyclopoides 18S ribosomal RNA gene, partial sequence	597 bp	Cyclopoida	Cyclopidae	Mesocyclops	Mesocyclops thermocyclopoides				√	√	√
256807776	FJ825606.1	Mesocyclops leuckarti clone 105-8-3 18S ribosomal RNA gene, partial sequence	712 bp	Cyclopoida	Cyclopidae	Mesocyclops	Mesocyclops leuckarti			√
260534324	GQ848513.1	Mesocyclops leuckarti voucher USNM1121768 18S small subunit ribosomal RNA gene, partial sequence	602 bp	Cyclopoida	Cyclopidae	Mesocyclops	Mesocyclops leuckarti					√
256807769	FJ825599.1	Mesocyclops leuckarti clone 99-8-3 18S ribosomal RNA gene, partial sequence	712 bp	Cyclopoida	Cyclopidae	Mesocyclops	Mesocyclops leuckarti			√
256807770	FJ825600.1	Mesocyclops leuckarti clone 76-8-1 18S ribosomal RNA gene, partial sequence	712 bp	Cyclopoida	Cyclopidae	Mesocyclops	Mesocyclops leuckarti			√
296434356	FJ825601.2	Mesocyclops leuckarti clone 76-8-2 18S ribosomal RNA gene, partial sequence	693 bp	Cyclopoida	Cyclopidae	Mesocyclops	Mesocyclops leuckarti			√
256807775	FJ825605.1	Mesocyclops leuckarti clone 105-8-2 18S ribosomal RNA gene, partial sequence	712 bp	Cyclopoida	Cyclopidae	Mesocyclops	Mesocyclops leuckarti			√
260534318	GQ848507.1	Mesocyclops edax voucher USNM1121765 18S small subunit ribosomal RNA gene, partial sequence	603 bp	Cyclopoida	Cyclopidae	Mesocyclops	Mesocyclops edax				√	√	√
260534316	GQ848505.1	Mesocyclops edax voucher USNM1121766 18S small subunit ribosomal RNA gene, partial sequence	603 bp	Cyclopoida	Cyclopidae	Mesocyclops	Mesocyclops edax					√
260534317	GQ848506.1	Mesocyclops edax voucher USNM1121767 18S small subunit ribosomal RNA gene, partial sequence	603 bp	Cyclopoida	Cyclopidae	Mesocyclops	Mesocyclops edax					√
260534320	GQ848509.1	Mesocyclops longisetus curvatus voucher USNM1121770 18S small subunit ribosomal RNA gene, partial sequence	603 bp	Cyclopoida	Cyclopidae	Mesocyclops	Mesocyclops longisetus				√	√	√
260534319	GQ848508.1	Mesocyclops longisetus voucher USNM1121769 18S small subunit ribosomal RNA gene, partial sequence	603 bp	Cyclopoida	Cyclopidae	Mesocyclops	Mesocyclops longisetus					√
260534321	GQ848510.1	Mesocyclops meridianus voucher USNM1121772 18S small subunit ribosomal RNA gene, partial sequence	603 bp	Cyclopoida	Cyclopidae	Mesocyclops	Mesocyclops meridianus				√	√	√
260534322	GQ848511.1	Mesocyclops darwini voucher USNM1121764 18S small subunit ribosomal RNA gene, partial sequence	603 bp	Cyclopoida	Cyclopidae	Mesocyclops	Mesocyclops darwini				√	√	√
260534323	GQ848512.1	Mesocyclops major voucher USNM1121771 18S small subunit ribosomal RNA gene, partial sequence	602 bp	Cyclopoida	Cyclopidae	Mesocyclops	Mesocyclops major				√	√	√
260534325	GQ848514.1	Mesocyclops pehpeiensis voucher USNM1121774 18S small subunit ribosomal RNA gene, partial sequence	602 bp	Cyclopoida	Cyclopidae	Mesocyclops	Mesocyclops pehpeiensis				√	√	√
260534326	GQ848515.1	Mesocyclops aspericornis voucher USNM1121763 18S small subunit ribosomal RNA gene, partial sequence	602 bp	Cyclopoida	Cyclopidae	Mesocyclops	Mesocyclops aspericornis				√	√	√
260534327	GQ848516.1	Mesocyclops ogunnus voucher USNM1121773 18S small subunit ribosomal RNA gene, partial sequence	602 bp	Cyclopoida	Cyclopidae	Mesocyclops	Mesocyclops ogunnus				√	√	√
296434355	FJ825598.2	Thermocyclops crassus clone 108-8-3 18S ribosomal RNA gene, partial sequence	712 bp	Cyclopoida	Cyclopidae	Thermocyclops	Thermocyclops crassus			√
260534314	GQ848503.1	Thermocyclops crassus voucher USNM1121776 18S small subunit ribosomal RNA gene, partial sequence	603 bp	Cyclopoida	Cyclopidae	Thermocyclops	Thermocyclops crassus					√
256807767	FJ825597.1	Thermocyclops crassus clone 109-8-1 18S ribosomal RNA gene, partial sequence	712 bp	Cyclopoida	Cyclopidae	Thermocyclops	Thermocyclops crassus			√
260534315	GQ848504.1	Thermocyclops decipiens voucher USNM1121777 18S small subunit ribosomal RNA gene, partial sequence	603 bp	Cyclopoida	Cyclopidae	Thermocyclops	Thermocyclops decipiens				√	√	√
341868835	HQ889615.1	Thermocyclops decipiens 18S ribosomal RNA gene, partial sequence	500 bp	Cyclopoida	Cyclopidae	Thermocyclops	Thermocyclops decipiens					√
319998062	HQ008737.1	Halicyclops ovatus voucher MZUSP:22782 18S ribosomal RNA gene, partial sequence	604 bp	Cyclopoida	Cyclopidae	Halicyclops	Halicyclops ovatus				√		√
319998063	HQ008738.1	Halicyclops tageae voucher MZUSP:22783 18S ribosomal RNA gene, partial sequence	603 bp	Cyclopoida	Cyclopidae	Halicyclops	Halicyclops tageae				√		√
319998068	HQ008743.1	Paracyclops punctatus voucher USNM:1139188 18S ribosomal RNA gene, partial sequence	598 bp	Cyclopoida	Cyclopidae	Paracyclops	Paracyclops punctatus				√		√
319998069	HQ008744.1	Tropocyclops prasinus meridionalis voucher USNM:1139187 18S ribosomal RNA gene, partial sequence	638 bp	Cyclopoida	Cyclopidae	Tropocyclops	Tropocyclops prasinus				√		√
319998071	HQ008746.1	Allocyclops silvaticus voucher USNM:1139186 18S ribosomal RNA gene, partial sequence	598 bp	Cyclopoida	Cyclopidae	Allocyclops	Allocyclops silvaticus				√		√
319998074	HQ008749.1	Bryocyclops caroli voucher USNM:1139181 18S ribosomal RNA gene, partial sequence	598 bp	Cyclopoida	Cyclopidae	Bryocyclops	Bryocyclops caroli				√		√
319998079	HQ008754.1	Haplocyclops sp. n. GAW-2010 18S ribosomal RNA gene, partial sequence	598 bp	Cyclopoida	Cyclopidae	Haplocyclops	Haplocyclops sp. n. GAW-2010				√		√
319998080	HQ008755.1	Megacyclops latipes voucher USNM:1139175 18S ribosomal RNA gene, partial sequence	598 bp	Cyclopoida	Cyclopidae	Megacyclops	Megacyclops latipes				√		√
319998081	HQ008756.1	Megacyclops viridis voucher USNM:1139171 18S ribosomal RNA gene, partial sequence	602 bp	Cyclopoida	Cyclopidae	Megacyclops	Megacyclops viridis				√		√
319998085	HQ008760.1	Metacyclops mendocinus voucher USNM:1139169 18S ribosomal RNA gene, partial sequence	598 bp	Cyclopoida	Cyclopidae	Metacyclops	Metacyclops mendocinus				√		√
319998086	HQ008761.1	Microcyclops alius voucher USNM:1139168 18S ribosomal RNA gene, partial sequence	598 bp	Cyclopoida	Cyclopidae	Microcyclops	Microcyclops alius				√		√
319998087	HQ008762.1	Microcyclops anceps voucher USNM:1139167 18S ribosomal RNA gene, partial sequence	597 bp	Cyclopoida	Cyclopidae	Microcyclops	Microcyclops anceps				√		√
319998088	HQ008763.1	Muscocyclops operculatus voucher USNM:1139165 18S ribosomal RNA gene, partial sequence	598 bp	Cyclopoida	Cyclopidae	Muscocyclops	Muscocyclops operculatus				√		√
319998055	HQ008730.1	Cyclopina agilis voucher USNM:1139159 18S ribosomal RNA gene, partial sequence	599 bp	Cyclopoida	Cyclopinidae	Cyclopina	Cyclopina agilis				√		√
356471526	JF781537.1	Cyclopina gracilis 18S ribosomal RNA gene, partial sequence	1,807 bp	Cyclopoida	Cyclopinidae	Cyclopina	Cyclopina gracilis	√	√	√	√	√	√
73811724	DQ107552.1	Lamproglena orientalis isolate LOC 18S ribosomal RNA gene, partial sequence	1,485 bp	Cyclopoida	Lernaeidae	Lamproglena	Lamproglena orientalis			√	√	√	√
73811721	DQ107549.1	Lamproglena orientalis isolate LOQ 18S ribosomal RNA gene, partial sequence	1,485 bp	Cyclopoida	Lernaeidae	Lamproglena	Lamproglena orientalis			√
73811722	DQ107550.1	Lamproglena orientalis isolate LOM 18S ribosomal RNA gene, partial sequence	1,485 bp	Cyclopoida	Lernaeidae	Lamproglena	Lamproglena orientalis			√
73811723	DQ107551.1	Lamproglena orientalis isolate LOH 18S ribosomal RNA gene, partial sequence	1,485 bp	Cyclopoida	Lernaeidae	Lamproglena	Lamproglena orientalis			√
73811725	DQ107553.1	Lamproglena chinensis isolate LCW 18S ribosomal RNA gene, partial sequence	1,486 bp	Cyclopoida	Lernaeidae	Lamproglena	Lamproglena chinensis			√	√	√	√
73811728	DQ107556.1	Lernaea cyprinacea isolate LCC 18S ribosomal RNA gene, partial sequence	1,487 bp	Cyclopoida	Lernaeidae	Lernaea	Lernaea cyprinacea			√	√	√	√
73811726	DQ107554.1	Lernaea cyprinacea isolate LCH 18S ribosomal RNA gene, partial sequence	1,487 bp	Cyclopoida	Lernaeidae	Lernaea	Lernaea cyprinacea			√
73811727	DQ107555.1	Lernaea cyprinacea isolate LCE 18S ribosomal RNA gene, partial sequence	1,486 bp	Cyclopoida	Lernaeidae	Lernaea	Lernaea cyprinacea			√
73811729	DQ107557.1	Lernaea cyprinacea isolate LCM 18S ribosomal RNA gene, partial sequence	1,486 bp	Cyclopoida	Lernaeidae	Lernaea	Lernaea cyprinacea			√
315305806	HM775187.1	Mytilicola intestinalis isolate Mi2 18S ribosomal RNA gene, partial sequence	1,744 bp	Cyclopoida	Mytilicolidae	Mytilicola	Mytilicola intestinalis	√	√	√		√	√
315305807	HM775188.1	Mytilicola intestinalis isolate Mo6 18S ribosomal RNA gene, partial sequence	1,744 bp	Cyclopoida	Mytilicolidae	Mytilicola	Mytilicola intestinalis	√	√	√		√	√
54401774	AY627005.1	Mytilicola intestinalis 18S small subunit ribosomal RNA gene, partial sequence	1,808 bp	Cyclopoida	Mytilicolidae	Mytilicola	Mytilicola intestinalis	√	√	√	√	√	√
315305809	HM775190.1	Mytilicola orientalis isolate Mo10 18S ribosomal RNA gene, partial sequence	1,744 bp	Cyclopoida	Mytilicolidae	Mytilicola	Mytilicola orientalis	√	√	√	√	√	√
315305808	HM775189.1	Mytilicola orientalis isolate Mo9 18S ribosomal RNA gene, partial sequence	1,744 bp	Cyclopoida	Mytilicolidae	Mytilicola	Mytilicola orientalis	√	√	√		√	√
54401801	AY627032.1	Pectenophilus ornatus 18S small subunit ribosomal RNA gene, partial sequence	1,752 bp	Cyclopoida	Mytilicolidae	Pectenophilus	Pectenophilus ornatus		√	√			√
54401775	AY627006.1	Trochicola entericus 18S small subunit ribosomal RNA gene, partial sequence	1,781 bp	Cyclopoida	Mytilicolidae	Trochicola	Trochicola entericus	√	√	√	√	√	√
356471528	JF781539.1	Oithona sp. 1 New Caledonia-RJH-2001 18S ribosomal RNA gene, partial sequence	1,805 bp	Cyclopoida	Oithonidae	Oithona	Oithona sp. 1 New Caledonia-RJH-2001	√	√	√	√	√
295443386	GU969179.1	Oithona similis 18S ribosomal RNA gene, partial sequence	1,681 bp	Cyclopoida	Oithonidae	Oithona	Oithona similis			√	√	√
319998058	HQ008733.1	Oithona hebes voucher MZUSP:22778 18S ribosomal RNA gene, partial sequence	598 bp	Cyclopoida	Oithonidae	Oithona	Oithona hebes				√		√
319998059	HQ008734.1	Oithona nana voucher MZUSP:22779 18S ribosomal RNA gene, partial sequence	599 bp	Cyclopoida	Oithonidae	Oithona	Oithona nana				√		√
319998060	HQ008735.1	Oithona simplex voucher MZUSP:22780 18S ribosomal RNA gene, partial sequence	599 bp	Cyclopoida	Oithonidae	Oithona	Oithona simplex				√		√
319998057	HQ008732.1	Dioithona oculata voucher USNM:1139160 18S ribosomal RNA gene, partial sequence	598 bp	Cyclopoida	Oithonidae	Dioithona	Dioithona oculata				√		√
319998061	HQ008736.1	Limnoithona tetraspina voucher MZUSP:22781 18S ribosomal RNA gene, partial sequence	600 bp	Cyclopoida	Oithonidae	Limnoithona	Limnoithona tetraspina				√		√
54401777	AY627008.1	Critomolgus sp. 1 New Caledonia-RJH-2004 18S small subunit ribosomal RNA gene, partial sequence	1,804 bp	Cyclopoida	Rhynchomolgidae	Critomolgus	Critomolgus sp. 1 New Caledonia-RJH-2004	√	√	√	√	√	√
356471530	JF781541.1	Doridicola agilis 18S ribosomal RNA gene, partial sequence	1,803 bp	Cyclopoida	Rhynchomolgidae	Doridicola	Doridicola agilis	√	√	√	√	√	√
54401779	AY627010.1	Sabelliphilus elongatus 18S small subunit ribosomal RNA gene, partial sequence	1,766 bp	Cyclopoida	Sabelliphilidae	Sabelliphilus	Sabelliphilus elongatus	√	√	√	√	√	√
54401780	AY627011.1	Scambicornus sp. New Caledonia-RJH-2004 18S small subunit ribosomal RNA gene, partial sequence	1,766 bp	Cyclopoida	Synapticolidae	Scambicornus	Scambicornus sp. New Caledonia-RJH-2004	√	√	√	√	√	√
54401781	AY627012.1	Vahinius sp. New Caledonia-RJH-2004 18S small subunit ribosomal RNA gene, partial sequence	1,755 bp	Cyclopoida	Vahiniidae	Vahinius	Vahinius sp. New Caledonia-RJH-2004	√	√	√	√	√	√
54401782	AY627013.1	Xarifia sp. New Caledonia-RJH-2004 18S small subunit ribosomal RNA gene, partial sequence	1,805 bp	Cyclopoida	Xarifiidae	Xarifia	Xarifia sp. New Caledonia-RJH-2004	√	√	√	√	√	√
356471525	JF781536.1	Notodelphys prasina 18S ribosomal RNA gene, partial sequence	1,807 bp	Cyclopoida	Notodelphyidae	Notodelphys	Notodelphys prasina	√	√	√	√	√	√
208502869	FJ214952.1	Paracyclopina nana 18S ribosomal RNA gene, internal transcribed spacer 1, 5.8S ribosomal RNA gene, internal transcribed spacer 2, 28S ribosomal RNA gene, and intergenic spacer, complete sequence	7,974 bp	Cyclopoida	Cyclopettidae	Paracyclopina	Paracyclopina nana	√	√	√		√	√
356471527	JF781538.1	Archinotodelphys sp. New Caledonia-RJH-2001 18S ribosomal RNA gene, partial sequence	1,813 bp	Cyclopoida	Archinotodelphyidae	Archinotodelphys	Archinotodelphys sp. New Caledonia-RJH-2001	√	√	√	√	√	√
170601562	EU380303.1	Ameira scotti 18S ribosomal RNA gene, partial sequence	1,790 bp	Harpacticoida	Ameiridae	Ameira	Ameira scotti	√	√	√	√	√	√
170601573	EU380306.1	Argestigens sp. Greenland-RJH-2007 18S ribosomal RNA gene, partial sequence	1,788 bp	Harpacticoida	Ameiridae	Argestigens	Argestigens sp. Greenland-RJH-2007	√	√	√	√	√	√
170601570	EU380305.1	Nitocra hibernica 18S ribosomal RNA gene, partial sequence	1,824 bp	Harpacticoida	Ameiridae	Nitokra	Nitocra hibernica	√	√	√	√	√	√
170601566	EU380304.1	Sarsameira sp. Greenland-RJH-2007 18S ribosomal RNA gene, partial sequence	1,824 bp	Harpacticoida	Ameiridae	Sarsameira	Sarsameira sp. Greenland-RJH-2007	√	√	√	√	√	√
170601586	EU380310.1	Eurycletodes laticauda 18S ribosomal RNA gene, partial sequence	1,789 bp	Harpacticoida	Argestidae	Eurycletodes	Eurycletodes laticauda	√	√	√	√	√	√
3851187	L81938.1	Cancrincola plumipes 18S ribosomal RNA gene, complete sequence	1,832 bp	Harpacticoida	Cancrincolidae	Cancrincola	Cancrincola plumipes		√	√	√	√	√
170601576	EU380307.1	Attheyella crassa 18S ribosomal RNA gene, partial sequence	1,804 bp	Harpacticoida	Canthocamptidae	Attheyella	Attheyella crassa	√	√	√	√	√	√
54401784	AY627015.1	Bryocamptus pygmaeus 18S small subunit ribosomal RNA gene, partial sequence	1,809 bp	Harpacticoida	Canthocamptidae	Bryocamptus	Bryocamptus pygmaeus	√	√	√	√	√	√
170601584	EU380309.1	Itunella muelleri 18S ribosomal RNA gene, partial sequence	1,814 bp	Harpacticoida	Canthocamptidae	Itunella	Itunella muelleri	√	√	√	√	√	√
170601580	EU380308.1	Mesochra rapiens 18S ribosomal RNA gene, partial sequence	1,817 bp	Harpacticoida	Canthocamptidae	Mesochra	Mesochra rapiens	√	√	√	√	√	√
172072977	EU370432.1	Canuella perplexa strain C16 18S ribosomal RNA gene, partial sequence	1,573 bp	Harpacticoida	Canuellidae	Canuella	Canuella perplexa			√	√	√	√
170601526	EU380295.1	Dactylopusia sp. New Caledonia-RJH-2007 18S ribosomal RNA gene, partial sequence	1,807 bp	Harpacticoida	Dactylopusiidae	Dactylopusia	Dactylopusia sp. New Caledonia-RJH-2007	√	√	√	√	√	√
170601532	EU380296.1	Diarthrodes sp. 1 New Caledonia-RJH-2007 18S ribosomal RNA gene, partial sequence	1,807 bp	Harpacticoida	Dactylopusiidae	Diarthrodes	Diarthrodes sp. 1 New Caledonia-RJH-2007	√	√	√	√	√	√
170601543	EU380299.1	Sewellia tropica 18S ribosomal RNA gene, partial sequence	1,774 bp	Harpacticoida	Dactylopusiidae	Sewellia	Sewellia tropica	√	√	√	√	√	√
54401785	AY627016.1	Bradya sp. Greenland-RJH-2004 18S small subunit ribosomal RNA gene, partial sequence	1,789 bp	Harpacticoida	Ectinosomatidae	Bradya	Bradya sp. Greenland-RJH-2004	√	√	√	√	√	√
295443419	GU969212.1	Euterpina acutifrons 18S ribosomal RNA gene, partial sequence	1,671 bp	Harpacticoida	Euterpinidae	Euterpina	Euterpina acutifrons			√	√	√
170601487	EU380285.1	Harpacticus sp. France_RJH_2007 18S ribosomal RNA gene, partial sequence	1,786 bp	Harpacticoida	Harpacticidae	Harpacticus	Harpacticus sp. France_RJH_2007	√	√	√	√	√	√
259120677	FJ668366.1	Neozausodes shulenbergeri isolate D2.50s 18S ribosomal RNA gene, partial sequence	529 bp	Harpacticoida	Harpacticidae	Neozausodes	Neozausodes shulenbergeri				√	√	√
46518735	AY588146.1	Tigriopus brevicornis 28S ribosomal RNA gene,partial sequence; 28S-18S ribosomal RNA intergenic spacer, complete sequence; and 18S ribosomal RNA gene, partial sequence	3,572 bp	Harpacticoida	Harpacticidae	Tigriopus	Tigriopus brevicornis			√
172072975	EU370430.1	Tigriopus fulvus strain C21 18S ribosomal RNA gene, partial sequence	1,792 bp	Harpacticoida	Harpacticidae	Tigriopus	Tigriopus fulvus	√	√	√	√	√	√
506484928	AY599492.2	Tigriopus californicus strain SD 28S ribosomal RNA gene, partial sequence; 28S-18S ribosomal RNA intergenic spacer, 18S ribosomal RNA gene, internal transcribed spacer 1, 5.8S ribosomal RNA gene, and internal transcribed spacer 2, complete sequence; and 28S ribosomal RNA gene, partial sequence	6,590 bp	Harpacticoida	Harpacticidae	Tigriopus	Tigriopus californicus	√	√	√	√	√	√
17432260	AF363306.1	Tigriopus californicus 18S ribosomal RNA gene, partial sequence	1,740 bp	Harpacticoida	Harpacticidae	Tigriopus	Tigriopus californicus			√	√	√	√
158021652	EU054307.1	Tigriopus japonicus intergenic spacer, partial sequence; 18S ribosomal RNA gene, internal transcribed spacer 1, 5.8S ribosomal RNA gene, and internal transcribed spacer 2, complete sequence; and 28S ribosomal RNA gene, partial sequence	7,709 bp	Harpacticoida	Harpacticidae	Tigriopus	Tigriopus japonicus	√	√	√	√	√	√
259120674	FJ668363.1	Zausodes septimus isolate DC.90s 18S ribosomal RNA gene, partial sequence	529 bp	Harpacticoida	Harpacticidae	Zausodes	Zausodes septimus				√	√	√
259120672	FJ668361.1	Zausodes arenicolus isolate K0.6s 18S ribosomal RNA gene, partial sequence	529 bp	Harpacticoida	Harpacticidae	Zausodes	Zausodes arenicolus					√
259120673	FJ668362.1	Zausodes arenicolus isolate D2.41s 18S ribosomal RNA gene, partial sequence	529 bp	Harpacticoida	Harpacticidae	Zausodes	Zausodes arenicolus					√
259120675	FJ668364.1	Zausodes arenicolus isolate DC.83s 18S ribosomal RNA gene, partial sequence	529 bp	Harpacticoida	Harpacticidae	Zausodes	Zausodes arenicolus					√
259120676	FJ668365.1	Zausodes arenicolus isolate M0.3s 18S ribosomal RNA gene, partial sequence	529 bp	Harpacticoida	Harpacticidae	Zausodes	Zausodes arenicolus					√
259120678	FJ668367.1	Zausodes arenicolus isolate ML.Z.9s 18S ribosomal RNA gene, partial sequence	529 bp	Harpacticoida	Harpacticidae	Zausodes	Zausodes arenicolus				√	√	√
170601482	EU380284.1	Zaus caeruleus 18S ribosomal RNA gene, partial sequence	1,808 bp	Harpacticoida	Harpacticidae	Zaus	Zaus caeruleus	√	√	√	√	√	√
170601508	EU380290.1	Diosaccus sp. New Caledonia-RJH-2007 18S ribosomal RNA gene, partial sequence	1,813 bp	Harpacticoida	Miraciidae	Diosaccus	Diosaccus sp. New Caledonia-RJH-2007	√	√	√	√	√	√
170601522	EU380294.1	Miracia efferata 18S ribosomal RNA gene, partial sequence	1,778 bp	Harpacticoida	Miraciidae	Miracia	Miracia efferata	√	√	√	√	√	√
170601519	EU380293.1	Paramphiascella fulvofasciata 18S ribosomal RNA gene, partial sequence	1,808 bp	Harpacticoida	Miraciidae	Paramphiascella	Paramphiascella fulvofasciata	√	√	√	√	√	√
170601512	EU380291.1	Stenhelia sp. Greenland-RJH-2007 18S ribosomal RNA gene, partial sequence	1,794 bp	Harpacticoida	Miraciidae	Stenhelia	Stenhelia sp. Greenland-RJH-2007	√	√	√	√	√	√
170601515	EU380292.1	Typhlamphiascus typhlops 18S ribosomal RNA gene, partial sequence	1,794 bp	Harpacticoida	Miraciidae	Typhlamphiascus	Typhlamphiascus typhlops	√	√	√	√	√	√
170601556	EU380302.1	Parastenhelia sp. New Caledonia-RJH-2007 18S ribosomal RNA gene, partial sequence	1,843 bp	Harpacticoida	Parastenheliidae	Parastenhelia	Parastenhelia sp. New Caledonia-RJH-2007	√	√	√	√	√	√
170601504	EU380289.1	Alteuthellopsis sp. New Caledonia-RJH-2007 18S ribosomal RNA gene, partial sequence	1,751 bp	Harpacticoida	Peltidiidae	Alteuthellopsis	Alteuthellopsis sp. New Caledonia-RJH-2007		√	√	√	√
170601500	EU380288.1	Peltidium sp. New Caledonia-RJH-2007 18S ribosomal RNA gene, partial sequence	1,809 bp	Harpacticoida	Peltidiidae	Peltidium	Peltidium sp. New Caledonia-RJH-2007	√	√	√	√	√	√
170601495	EU380287.1	Tegastes sp. 2 New Caledonia-RJH-2007 18S ribosomal RNA gene, partial sequence	1,824 bp	Harpacticoida	Tegastidae	Tegastes	Tegastes sp. 2 New Caledonia-RJH-2007	√	√	√	√	√	√
170601552	EU380301.1	Eudactylopus sp. New Caledonia-RJH-2007 18S ribosomal RNA gene, partial sequence	1,817 bp	Harpacticoida	Thalestridae	Eudactylopus	Eudactylopus sp. New Caledonia-RJH-2007	√	√	√	√	√	√
170601547	EU380300.1	Paramenophia sp. New Caledonia-RJH-2007 18S ribosomal RNA gene, partial sequence	1,819 bp	Harpacticoida	Thalestridae	Paramenophia	Paramenophia sp. New Caledonia-RJH-2007	√	√	√	√	√	√
170601540	EU380298.1	Phyllothalestris sp. New Caledonia-RJH-2007 18S ribosomal RNA gene, partial sequence	1,808 bp	Harpacticoida	Thalestridae	Phyllothalestris	Phyllothalestris sp. New Caledonia-RJH-2007	√	√	√	√	√	√
261824306	FJ713566.1	Tisbe sp. JSL-2009 18S ribosomal RNA gene, partial sequence	1,766 bp	Harpacticoida	Tisbidae	Tisbe	Tisbe sp. JSL-2009	√	√	√	√	√	√
108796353	DQ538498.1	Cymbasoma sp. New Caledonia RJH-2006 18S ribosomal RNA gene, partial sequence	1,785 bp	Monstrilloida	Monstrillidae	Cymbasoma	Cymbasoma sp. New Caledonia RJH-2006	√	√	√	√	√	√
108796350	DQ538495.1	Monstrilla clavata 18S ribosomal RNA gene, partial sequence	1,788 bp	Monstrilloida	Monstrillidae	Monstrilla	Monstrilla clavata	√	√	√	√	√	√
108796352	DQ538497.1	Monstrillopsis sp. New Caledonia RJH-2006 18S ribosomal RNA gene, partial sequence	1,771 bp	Monstrilloida	Monstrillidae	Monstrillopsis	Monstrillopsis sp. New Caledonia RJH-2006	√	√	√	√	√	√
329790861	AB626143.1	Lernentoma asellina gene for 18S ribosomal RNA, partial sequence	742 bp	Poecilostomatoida	Chondracanthidae	Lernentoma	Lernentoma asellina		√
329790862	AB626144.1	Lernentoma asellina gene for 18S ribosomal RNA, partial sequence	779 bp	Poecilostomatoida	Chondracanthidae	Lernentoma	Lernentoma asellina					√
54401772	AY627003.1	Lernentoma asellina 18S small subunit ribosomal RNA gene, partial sequence	1,806 bp	Poecilostomatoida	Chondracanthidae	Lernentoma	Lernentoma asellina	√	√	√	√	√	√
295443372	GU969165.1	Corycaeus speciosus 18S ribosomal RNA gene, partial sequence	1,727 bp	Poecilostomatoida	Corycaeidae	Corycaeus	Corycaeus speciosus			√	√	√	√
73811736	DQ107564.1	Ergasilus anchoratus isolate EAH 18S ribosomal RNA gene, partial sequence	1,460 bp	Poecilostomatoida	Ergasilidae	Ergasilus	Ergasilus anchoratus			√	√	√	√
73811738	DQ107566.1	Ergasilus scalaris isolate ESC 18S ribosomal RNA gene, partial sequence	1,460 bp	Poecilostomatoida	Ergasilidae	Ergasilus	Ergasilus scalaris			√	√	√	√
73811737	DQ107565.1	Ergasilus scalaris isolate ESW 18S ribosomal RNA gene, partial sequence	1,460 bp	Poecilostomatoida	Ergasilidae	Ergasilus	Ergasilus scalaris			√
73811743	DQ107571.1	Ergasilus tumidus isolate EXM 18S ribosomal RNA gene, partial sequence	1,460 bp	Poecilostomatoida	Ergasilidae	Ergasilus	Ergasilus tumidus			√	√	√	√
73811741	DQ107569.1	Ergasilus tumidus isolate ETP 18S ribosomal RNA gene, partial sequence	1,460 bp	Poecilostomatoida	Ergasilidae	Ergasilus	Ergasilus tumidus			√
73811742	DQ107570.1	Ergasilus tumidus isolate EXK 18S ribosomal RNA gene, partial sequence	1,460 bp	Poecilostomatoida	Ergasilidae	Ergasilus	Ergasilus tumidus			√
73811744	DQ107572.1	Ergasilus branini isolate EBN 18S ribosomal RNA gene, partial sequence	1,459 bp	Poecilostomatoida	Ergasilidae	Ergasilus	Ergasilus branini			√	√	√	√
73811745	DQ107573.1	Ergasilus hypomesi isolate EHX 18S ribosomal RNA gene, partial sequence	1,460 bp	Poecilostomatoida	Ergasilidae	Ergasilus	Ergasilus hypomesi			√	√	√	√
73811749	DQ107577.1	Ergasilus peregrinus isolate EPG 18S ribosomal RNA gene, partial sequence	1,460 bp	Poecilostomatoida	Ergasilidae	Ergasilus	Ergasilus peregrinus			√	√	√	√
73811750	DQ107578.1	Ergasilus yaluzangbus isolate EYJ 18S ribosomal RNA gene, partial sequence	1,458 bp	Poecilostomatoida	Ergasilidae	Ergasilus	Ergasilus yaluzangbus			√	√	√	√
73811747	DQ107575.1	Paraergasilus medius isolate PMQ 18S ribosomal RNA gene, partial sequence	1,459 bp	Poecilostomatoida	Ergasilidae	Paraergasilus	Paraergasilus medius			√	√	√	√
73811746	DQ107574.1	Paraergasilus medius isolate PMC 18S ribosomal RNA gene, partial sequence	1,459 bp	Poecilostomatoida	Ergasilidae	Paraergasilus	Paraergasilus medius			√
73811748	DQ107576.1	Paraergasilus brevidigitus isolate PBL 18S ribosomal RNA gene, partial sequence	1,459 bp	Poecilostomatoida	Ergasilidae	Paraergasilus	Paraergasilus brevidigitus			√	√	√	√
73811740	DQ107568.1	Pseudergasilus parasiluri isolate PPH 18S ribosomal RNA gene, partial sequence	1,460 bp	Poecilostomatoida	Ergasilidae	Pseudergasilus	Pseudergasilus parasiluri			√	√	√	√
73811739	DQ107567.1	Pseudergasilus parasiluri isolate PPN 18S ribosomal RNA gene, partial sequence	1,461 bp	Poecilostomatoida	Ergasilidae	Pseudergasilus	Pseudergasilus parasiluri			√
73811732	DQ107560.1	Sinergasilus major isolate SMG 18S ribosomal RNA gene, partial sequence	1,461 bp	Poecilostomatoida	Ergasilidae	Sinergasilus	Sinergasilus major			√	√	√	√
73811730	DQ107558.1	Sinergasilus major isolate SMC 18S ribosomal RNA gene, partial sequence	1,461 bp	Poecilostomatoida	Ergasilidae	Sinergasilus	Sinergasilus major			√
73811731	DQ107559.1	Sinergasilus major isolate SMCH 18S ribosomal RNA gene, partial sequence	1,461 bp	Poecilostomatoida	Ergasilidae	Sinergasilus	Sinergasilus major			√
73811734	DQ107562.1	Sinergasilus undulatus isolate SUJ 18S ribosomal RNA gene, partial sequence	1,461 bp	Poecilostomatoida	Ergasilidae	Sinergasilus	Sinergasilus undulatus			√	√	√	√
73811733	DQ107561.1	Sinergasilus undulatus isolate SUL 18S ribosomal RNA gene, partial sequence	1,461 bp	Poecilostomatoida	Ergasilidae	Sinergasilus	Sinergasilus undulatus			√
73811735	DQ107563.1	Sinergasilus polycolpus isolate SPL 18S ribosomal RNA gene, partial sequence	1,461 bp	Poecilostomatoida	Ergasilidae	Sinergasilus	Sinergasilus polycolpus			√	√	√	√
54401776	AY627007.1	Pseudanthessius sp. New Caledonia-RJH-2004 18S small subunit ribosomal RNA gene, partial sequence	1,750 bp	Poecilostomatoida	Pseudanthessiidae	Pseudanthessius	Pseudanthessius sp. New Caledonia-RJH-2004		√	√	√	√
356471534	JF781545.1	Mecomerinx heterocentroti 18S ribosomal RNA gene, partial sequence	1,807 bp	Poecilostomatoida	Pseudanthessiidae	Mecomerinx	Mecomerinx heterocentroti	√	√	√	√	√	√
295443412	GU969205.1	Copilia mirabilis 18S ribosomal RNA gene, partial sequence	1,701 bp	Poecilostomatoida	Sapphirinidae	Copilia	Copilia mirabilis		√	√	√	√
295443380	GU969173.1	Sapphirina darwinii 18S ribosomal RNA gene, partial sequence	1,738 bp	Poecilostomatoida	Sapphirinidae	Sapphirina	Sapphirina darwinii	√	√	√	√	√	√
295443415	GU969208.1	Sapphirina scarlata 18S ribosomal RNA gene, partial sequence	1,737 bp	Poecilostomatoida	Sapphirinidae	Sapphirina	Sapphirina scarlata	√	√	√	√	√	√
356471544	JF781555.1	Catinia plana 18S ribosomal RNA gene, partial sequence	1,808 bp	Poecilostomatoida	Catiniidae	Catinia	Catinia plana	√	√	√	√	√	√
356471542	JF781553.1	Clausidium vancouverense 18S ribosomal RNA gene, partial sequence	1,806 bp	Poecilostomatoida	Clausidiidae	Clausidium	Clausidium vancouverense	√	√	√	√	√	√
356471541	JF781552.1	Hemicyclops thalassius 18S ribosomal RNA gene, partial sequence	1,807 bp	Poecilostomatoida	Clausidiidae	Hemicyclops	Hemicyclops thalassius	√	√	√	√	√	√
356471538	JF781549.1	Clavisodalis abbreviatus 18S ribosomal RNA gene, partial sequence	1,819 bp	Poecilostomatoida	Taeniacanthidae	Clavisodalis	Clavisodalis abbreviatus	√	√	√	√	√	√
356471536	JF781547.1	Taeniacanthus zeugopteri 18S ribosomal RNA gene, partial sequence	1,815 bp	Poecilostomatoida	Taeniacanthidae	Taeniacanthus	Taeniacanthus zeugopteri	√	√	√	√	√	√
356471537	JF781548.1	Taeniacanthus kitamakura 18S ribosomal RNA gene, partial sequence	1,810 bp	Poecilostomatoida	Taeniacanthidae	Taeniacanthus	Taeniacanthus kitamakura	√	√	√	√	√	√
356471539	JF781550.1	Irodes sauridi 18S ribosomal RNA gene, partial sequence	1,820 bp	Poecilostomatoida	Taeniacanthidae	Irodes	Irodes sauridi	√	√	√	√	√	√
356471535	JF781546.1	Umazuracola elongatus 18S ribosomal RNA gene, partial sequence	1,821 bp	Poecilostomatoida	Umazurcolidae	Umazuracola	Umazuracola elongatus	√	√	√	√	√	√
54401773	AY627004.1	Stellicola sp. New Caledonia-RJH-2004 18S small subunit ribosomal RNA gene, partial sequence	1,760 bp	Poecilostomatoida	Lichomolgidae	Stellicola	Stellicola sp. New Caledonia-RJH-2004	√	√	√	√	√	√
108796359	DQ538504.1	Lichomolgidium sp. New Caledonia RJH-2006 18S ribosomal RNA gene, partial sequence	1,761 bp	Poecilostomatoida	Lichomolgidae	Lichomolgidium	Lichomolgidium sp. New Caledonia	√	√	√	√	√	√
356471532	JF781543.1	Lichomolgus canui 18S ribosomal RNA gene, partial sequence	1,803 bp	Poecilostomatoida	Lichomolgidae	Lichomolgus	Lichomolgus canui	√	√	√	√	√	√
356471533	JF781544.1	Lichomolgus marginatus 18S ribosomal RNA gene, partial sequence	1,803 bp	Poecilostomatoida	Lichomolgidae	Lichomolgus	Lichomolgus marginatus	√	√	√	√	√	√
356471531	JF781542.1	Astericola clausii 18S ribosomal RNA gene, partial sequence	1,805 bp	Poecilostomatoida	Lichomolgidae	Astericola	Astericola clausii	√	√	√	√	√	√
356471540	JF781551.1	Holobomolochus sp. New Caledonia-JLJ-2006 18S ribosomal RNA gene, partial sequence	1,822 bp	Poecilostomatoida	Bomolochidae	Holobomolochus	Holobomolochus sp. New Caledonia-JLJ-2006	√	√	√	√	√	√
54401786	AY627017.1	Orecturus sp. New Caledonia-RJH-2004 18S small subunit ribosomal RNA gene, partial sequence	1,807 bp	Siphonostomatoida	Asterocheridae	Orecturus	Orecturus sp. New Caledonia-RJH-2004	√	√	√	√	√	√
54401789	AY627020.1	Caligus elongatus 18S small subunit ribosomal RNA gene, partial sequence	1,809 bp	Siphonostomatoida	Caligidae	Caligus	Caligus elongatus	√	√	√	√	√	√
126508156	EF088409.1	Caligus elongatus genotype 1 18S small subunit ribosomal RNA gene, partial sequence	1,679 bp	Siphonostomatoida	Caligidae	Caligus	Caligus elongatus		√	√	√	√
126508155	EF088408.1	Caligus elongatus genotype 2 18S small subunit ribosomal RNA gene, partial sequence	1,630 bp	Siphonostomatoida	Caligidae	Caligus	Caligus elongatus			√		√
564969764	KC569364.1	Caligus fugu 18S ribosomal RNA gene, partial sequence	1,772 bp	Siphonostomatoida	Caligidae	Caligus	Caligus fugu	√	√	√		√	√
564969763	KC569363.1	Caligus uniartus 18S ribosomal RNA gene, partial sequence	1,776 bp	Siphonostomatoida	Caligidae	Caligus	Caligus uniartus	√	√	√		√	√
126508154	EF088407.1	Caligus curtus 18S small subunit ribosomal RNA gene, partial sequence	1,674 bp	Siphonostomatoida	Caligidae	Caligus	Caligus curtus		√	√	√	√
74475184	DQ123833.1	Caligus clemensi 18S ribosomal RNA gene, partial sequence	1,770 bp	Siphonostomatoida	Caligidae	Caligus	Caligus clemensi	√	√	√	√	√	√
126508157	EF088410.1	Caligus gurnardi 18S small subunit ribosomal RNA gene, partial sequence	1,666 bp	Siphonostomatoida	Caligidae	Caligus	Caligus gurnardi		√	√	√	√
126508158	EF088411.1	Caligus pelamydis 18S small subunit ribosomal RNA gene, partial sequence	1,677 bp	Siphonostomatoida	Caligidae	Caligus	Caligus pelamydis		√	√	√	√
126508159	EF088412.1	Caligus quadratus 18S small subunit ribosomal RNA gene, partial sequence	1,677 bp	Siphonostomatoida	Caligidae	Caligus	Caligus quadratus		√	√	√	√
126508152	EF088405.1	Caligus belones 18S small subunit ribosomal RNA gene, partial sequence	1,604 bp	Siphonostomatoida	Caligidae	Caligus	Caligus belones			√		√
126508153	EF088406.1	Caligus centrodonti 18S small subunit ribosomal RNA gene, partial sequence	1,643 bp	Siphonostomatoida	Caligidae	Caligus	Caligus centrodonti			√		√
126508163	EF088416.1	Pseudocaligus brevipedis 18S small subunit ribosomal RNA gene, partial sequence	1,687 bp	Siphonostomatoida	Caligidae	Caligus	Pseudocaligus brevipedis			√	√
54401788	AY627019.1	Gloiopotes watsoni 18S small subunit ribosomal RNA gene, partial sequence	1,817 bp	Siphonostomatoida	Caligidae	Gloiopotes	Gloiopotes watsoni	√	√	√	√	√	√
108796358	DQ538503.1	Lepeophtheirus hippoglossi 18S ribosomal RNA gene, partial sequence	1,778 bp	Siphonostomatoida	Caligidae	Lepeophtheirus	Lepeophtheirus hippoglossi	√	√	√	√	√	√
126508151	EF088404.1	Lepeophtheirus hippoglossi 18S small subunit ribosomal RNA gene, partial sequence	1,599 bp	Siphonostomatoida	Caligidae	Lepeophtheirus	Lepeophtheirus hippoglossi			√		√
74475182	DQ123831.1	Lepeophtheirus hospitalis 18S ribosomal RNA gene, partial sequence	1,799 bp	Siphonostomatoida	Caligidae	Lepeophtheirus	Lepeophtheirus hospitalis	√	√	√	√	√	√
74475183	DQ123832.1	Lepeophtheirus hospitalis 18S ribosomal RNA gene, partial sequence	1,768 bp	Siphonostomatoida	Caligidae	Lepeophtheirus	Lepeophtheirus hospitalis	√	√	√	√	√	√
217031191	FJ447440.1	Lepeophtheirus natalensis isolate ORI 18S ribosomal RNA gene, partial sequence	1,765 bp	Siphonostomatoida	Caligidae	Lepeophtheirus	Lepeophtheirus natalensis	√	√	√	√	√	√
74475181	DQ123830.1	Lepeophtheirus parvicruris 18S ribosomal RNA gene, partial sequence	1,799 bp	Siphonostomatoida	Caligidae	Lepeophtheirus	Lepeophtheirus parvicruris	√	√	√	√	√	√
126508160	EF088413.1	Lepeophtheirus pectoralis 18S small subunit ribosomal RNA gene, partial sequence	1,666 bp	Siphonostomatoida	Caligidae	Lepeophtheirus	Lepeophtheirus pectoralis		√	√	√	√
126508161	EF088414.1	Lepeophtheirus pollachius 18S small subunit ribosomal RNA gene, partial sequence	1,671 bp	Siphonostomatoida	Caligidae	Lepeophtheirus	Lepeophtheirus pollachius		√	√	√	√
74475179	DQ123828.1	Lepeophtheirus salmonis 18S ribosomal RNA gene, partial sequence	1,765 bp	Siphonostomatoida	Caligidae	Lepeophtheirus	Lepeophtheirus salmonis	√	√	√	√	√	√
74475180	DQ123829.1	Lepeophtheirus salmonis 18S ribosomal RNA gene, partial sequence	1,766 bp	Siphonostomatoida	Caligidae	Lepeophtheirus	Lepeophtheirus salmonis	√	√	√	√	√	√
329790859	AB626140.1	Lepeophtheirus salmonis gene for 18S ribosomal RNA, partial sequence	728 bp	Siphonostomatoida	Caligidae	Lepeophtheirus	Lepeophtheirus salmonis		√
329790860	AB626141.1	Lepeophtheirus salmonis gene for 18S ribosomal RNA, partial sequence	745 bp	Siphonostomatoida	Caligidae	Lepeophtheirus	Lepeophtheirus salmonis					√
2827440	AF043979.1	Lepeophtheirus salmonis 18S small subunit ribosomal RNA gene, partial sequence	905 bp	Siphonostomatoida	Caligidae	Lepeophtheirus	Lepeophtheirus salmonis			√
126508162	EF088415.1	Lepeophtheirus thompsoni 18S small subunit ribosomal RNA gene, partial sequence	1,677 bp	Siphonostomatoida	Caligidae	Lepeophtheirus	Lepeophtheirus thompsoni		√	√	√	√
217031192	FJ447441.1	Paralebion elongatus isolate 12N7pe 18S ribosomal RNA gene, partial sequence	1,766 bp	Siphonostomatoida	Caligidae	Paralebion	Paralebion elongatus	√	√	√	√	√	√
217031210	FJ447459.1	Anthosoma crassum isolate 8N2ac 18S ribosomal RNA gene, partial sequence	1,737 bp	Siphonostomatoida	Dichelesthiidae	Anthosoma	Anthosoma crassum		√	√	√	√
54401791	AY627022.1	Stenopontius sp. New Caledonia-RJH-2004 18S small subunit ribosomal RNA gene, partial sequence	1,755 bp	Siphonostomatoida	Dinopontiidae	Stenopontius	Stenopontius sp. New Caledonia-RJH-2004	√	√	√		√	√
108796363	DQ538508.1	Aphotopontius mammillatus 18S ribosomal RNA gene, partial sequence	1,808 bp	Siphonostomatoida	Dirivultidae	Aphotopontius	Aphotopontius mammillatus	√	√	√	√	√	√
108796361	DQ538506.1	Ceuthoecetes sp. RJH-2006 18S ribosomal RNA gene, partial sequence	1,807 bp	Siphonostomatoida	Dirivultidae	Ceuthoecetes	Ceuthoecetes sp. RJH-2006	√	√	√	√	√	√
54401792	AY627023.1	Rhogobius contractus 18S small subunit ribosomal RNA gene, partial sequence	1,733 bp	Siphonostomatoida	Dirivultidae	Rhogobius	Rhogobius contractus		√	√	√	√
108796355	DQ538500.1	Dissonus manteri 18S ribosomal RNA gene, partial sequence	1,805 bp	Siphonostomatoida	Dissonidae	Dissonus	Dissonus manteri	√	√	√	√	√	√
54401793	AY627024.1	Ecbathyrion prolixicauda 18S small subunit ribosomal RNA gene, partial sequence	1,808 bp	Siphonostomatoida	Ecbathyriontidae	Ecbathyrion	Ecbathyrion prolixicauda	√	√	√	√	√	√
217031190	FJ447439.1	Eudactylina pusilla isolate 10N3ep 18S ribosomal RNA gene, partial sequence	1,762 bp	Siphonostomatoida	Eudactylinidae	Eudactylina	Eudactylina pusilla	√	√	√	√	√	√
217031189	FJ447438.1	Eudactylinodes niger isolate 9R13en 18S ribosomal RNA gene, partial sequence	1,762 bp	Siphonostomatoida	Eudactylinidae	Eudactylinodes	Eudactylinodes niger	√	√	√	√	√	√
217031179	FJ447428.1	Nemesis lamna isolate 12N4n 18S ribosomal RNA gene, partial sequence	1,762 bp	Siphonostomatoida	Eudactylinidae	Nemesis	Nemesis lamna	√	√	√	√	√	√
217031180	FJ447429.1	Nemesis lamna isolate 12N4j 18S ribosomal RNA gene, partial sequence	1,762 bp	Siphonostomatoida	Eudactylinidae	Nemesis	Nemesis lamna	√	√	√	√	√	√
217031181	FJ447430.1	Nemesis lamna isolate 12N4s 18S ribosomal RNA gene, partial sequence	1,762 bp	Siphonostomatoida	Eudactylinidae	Nemesis	Nemesis lamna	√	√	√	√	√	√
217031182	FJ447431.1	Nemesis lamna isolate 8N2n 18S ribosomal RNA gene, partial sequence	1,762 bp	Siphonostomatoida	Eudactylinidae	Nemesis	Nemesis lamna	√	√	√	√	√	√
217031193	FJ447442.1	Alebion sp. SMD-2008 isolate 9R3a 18S ribosomal RNA gene, partial sequence	1,774 bp	Siphonostomatoida	Euryphoridae	Alebion	Alebion sp. SMD-2008	√	√	√	√	√	√
108796362	DQ538507.1	Hatschekia sp. RJH-2006 18S ribosomal RNA gene, partial sequence	1,813 bp	Siphonostomatoida	Hatschekiidae	Hatschekia	Hatschekia sp. RJH-2006	√	√	√	√	√
54401795	AY627026.1	Hatschekia pagrosomi 18S small subunit ribosomal RNA gene, partial sequence	1,776 bp	Siphonostomatoida	Hatschekiidae	Hatschekia	Hatschekia pagrosomi	√	√	√	√	√	√
217031175	FJ447424.1	Kroyeria dispar isolate 10N3kd 18S ribosomal RNA gene, partial sequence	1,764 bp	Siphonostomatoida	Kroyeriidae	Kroyeria	Kroyeria dispar	√	√	√	√	√	√
217031178	FJ447427.1	Kroyeria longicauda isolate 10N12kl 18S ribosomal RNA gene, partial sequence	1,767 bp	Siphonostomatoida	Kroyeriidae	Kroyeria	Kroyeria longicauda	√	√	√	√	√	√
217031176	FJ447425.1	Kroyeria papillipes isolate 10N3kp 18S ribosomal RNA gene, partial sequence	1,764 bp	Siphonostomatoida	Kroyeriidae	Kroyeria	Kroyeria papillipes	√	√	√	√	√	√
217031177	FJ447426.1	Kroyeria sphyrnae isolate 9R4ks 18S ribosomal RNA gene, partial sequence	1,765 bp	Siphonostomatoida	Kroyeriidae	Kroyeria	Kroyeria sphyrnae	√	√	√	√	√	√
54401797	AY627028.1	Clavella addunca 18S small subunit ribosomal RNA gene, partial sequence	1,800 bp	Siphonostomatoida	Lernaeopodidae	Clavella	Clavella addunca	√	√	√	√	√	√
54401796	AY627027.1	Parabrachiella bispinosa 18S small subunit ribosomal RNA gene, partial sequence	1,818 bp	Siphonostomatoida	Lernaeopodidae	Parabrachiella	Parabrachiella bispinosa	√	√	√	√	√	√
54401798	AY627029.1	Nanaspis tonsa 18S small subunit ribosomal RNA gene, partial sequence	1,767 bp	Siphonostomatoida	Nanaspididae	Nanaspis	Nanaspis tonsa	√	√	√	√	√	√
108796364	DQ538509.1	Choniosphaera maenadis 18S ribosomal RNA gene, partial sequence	1,776 bp	Siphonostomatoida	Nicothoidae	Choniosphaera	Choniosphaera maenadis	√	√	√	√	√	√
217031203	FJ447452.1	Achtheinus oblongus isolate 12N3ao 18S ribosomal RNA gene, partial sequence	1,772 bp	Siphonostomatoida	Pandaridae	Achtheinus	Achtheinus oblongus	√	√	√	√	√	√
108796356	DQ538501.1	Dinemoura latifolia 18S ribosomal RNA gene, partial sequence	1,789 bp	Siphonostomatoida	Pandaridae	Dinemoura	Dinemoura latifolia	√	√	√	√	√	√
217031195	FJ447444.1	Nesippus crypturus isolate 12N5n 18S ribosomal RNA gene, partial sequence	1,773 bp	Siphonostomatoida	Pandaridae	Nesippus	Nesippus crypturus	√	√	√	√	√	√
217031196	FJ447445.1	Nesippus orientalis isolate 5N9no 18S ribosomal RNA gene, partial sequence	1,774 bp	Siphonostomatoida	Pandaridae	Nesippus	Nesippus orientalis	√	√	√	√	√	√
217031197	FJ447446.1	Nesippus orientalis isolate 8N2no 18S ribosomal RNA gene, partial sequence	1,774 bp	Siphonostomatoida	Pandaridae	Nesippus	Nesippus orientalis	√	√	√	√	√	√
217031198	FJ447447.1	Nesippus orientalis isolate 9R13no 18S ribosomal RNA gene, partial sequence	1,774 bp	Siphonostomatoida	Pandaridae	Nesippus	Nesippus orientalis	√	√	√	√	√	√
217031199	FJ447448.1	Nesippus orientalis isolate 12N4no 18S ribosomal RNA gene, partial sequence	1,763 bp	Siphonostomatoida	Pandaridae	Nesippus	Nesippus orientalis	√	√	√	√	√	√
217031194	FJ447443.1	Nesippus vespa isolate 8N9nv 18S ribosomal RNA gene, partial sequence	1,773 bp	Siphonostomatoida	Pandaridae	Nesippus	Nesippus vespa	√	√	√	√	√	√
108796357	DQ538502.1	Pandarus smithi 18S ribosomal RNA gene, partial sequence	1,782 bp	Siphonostomatoida	Pandaridae	Pandarus	Pandarus smithi	√	√	√	√	√	√
217031201	FJ447450.1	Pannosus japonicus isolate 12N2pj 18S ribosomal RNA gene, partial sequence	1,767 bp	Siphonostomatoida	Pandaridae	Pannosus	Pannosus japonicus	√	√	√	√	√	√
217031204	FJ447453.1	Perissopus dentatus isolate 9R3pd 18S ribosomal RNA gene, partial sequence	1,772 bp	Siphonostomatoida	Pandaridae	Perissopus	Perissopus dentatus	√	√	√	√	√	√
217031200	FJ447449.1	Phyllothyreus cornutus isolate 8N2pc 18S ribosomal RNA gene, partial sequence	1,765 bp	Siphonostomatoida	Pandaridae	Phyllothyreus	Phyllothyreus cornutus	√	√	√	√	√	√
217031202	FJ447451.1	Pseudopandarus longus isolate 9R3pl 18S ribosomal RNA gene, partial sequence	1,753 bp	Siphonostomatoida	Pandaridae	Pseudopandarus	Pseudopandarus longus	√	√	√	√	√	√
54401799	AY627030.1	Lernaeocera branchialis 18S small subunit ribosomal RNA gene, partial sequence	1,801 bp	Siphonostomatoida	Pennellidae	Lernaeocera	Lernaeocera branchialis			√	√	√	√
54401800	AY627031.1	Pontoeciella abyssicola 18S small subunit ribosomal RNA gene, partial sequence	1,780 bp	Siphonostomatoida	Pontoeciellidae	Pontoeciella	Pontoeciella abyssicola	√	√	√	√	√	√
217031211	FJ447460.1	Paeon elongatus isolate 7N13pe 18S ribosomal RNA gene, partial sequence	1,745 bp	Siphonostomatoida	Sphyriidae	Paeon	Paeon elongatus		√	√	√	√
356471522	JF781533.1	Misophria sp. New Caledonia-RJH-2004 18S ribosomal RNA gene, partial sequence	1,743 bp	Misophrioida	Misophriidae	Misophria	Misophria sp. New Caledonia-RJH-2004		√	√	√	√	√
356471521	JF781532.1	Misophriopsis okinawensis 18S ribosomal RNA gene, partial sequence	1,786 bp	Misophrioida	Misophriidae	Misophriopsis	Misophriopsis okinawensis	√	√	√	√	√	√
