# Supplementary material for: Taxonomic Resolutions Based on 18S rRNA Genes: A Case Study of Subclass Copepoda
Source: PLoS One. 2015 Jun 24;10(6):e0131498. doi: 10.1371/journal.pone.0131498 (PMC4479608; doi:10.1371/journal.pone.0131498)
Supplement: S3 Table — (XLSX) [file pone.0131498.s006.xlsx]

## Sheet: 189
GI	Accession	Definition	Sequence length	Order	Family	Genus	Species	V1-9	V1-3	V4-5	V7	V8	V9
441467518	JQ911946.1	Calocalanus plumulosus voucher V0066.1 18S ribosomal RNA gene, partial sequence	1,576 bp	Calanoida	Calocalanidae	Calocalanus	Calocalanus plumulosus					√
441467517	JQ911945.1	Calocalanus pavo voucher V0024.1 18S ribosomal RNA gene, partial sequence	1,576 bp	Calanoida	Calocalanidae	Calocalanus	Calocalanus pavo			√		√
441467516	JQ911943.1	Calocalanus curtus voucher V0009.1 18S ribosomal RNA gene, partial sequence	1,575 bp	Calanoida	Calocalanidae	Calocalanus	Calocalanus curtus			√		√
441467519	JQ911949.1	Calocalanus styliremis voucher V0009.3 18S ribosomal RNA gene, partial sequence	1,575 bp	Calanoida	Calocalanidae	Calocalanus	Calocalanus styliremis					√
295443411	JX945130.1	Arctodiaptomus salinus isolate Asal_299 18S ribosomal RNA gene, partial sequence	1,383 bp	Calanoida	Diaptomidae	Arctodiaptomus	Arctodiaptomus salinus		√	√
515421857	JX945131.1	Arctodiaptomus wierzejskii isolate Awier_298 18S ribosomal RNA gene, partial sequence	1,383 bp	Calanoida	Diaptomidae	Arctodiaptomus	Arctodiaptomus wierzejskii		√	√
54401802	JX945134.1	Copidodiaptomus numidicus isolate Cnum_36 18S ribosomal RNA gene, partial sequence	1,383 bp	Calanoida	Diaptomidae	Copidodiaptomus	Copidodiaptomus numidicus		√	√
441467521	JX945123.1	Diaptomus castor isolate Dcas_218 18S ribosomal RNA gene, partial sequence	1,383 bp	Calanoida	Diaptomidae	Diaptomus	Diaptomus castor		√	√
441467531	JX945124.1	Diaptomus kenitraensis isolate Dken_219 18S ribosomal RNA gene, partial sequence	1,383 bp	Calanoida	Diaptomidae	Diaptomus	Diaptomus kenitraensis		√	√
515421858	JX945132.1	Diaptomus cyaneus isolate Dcya_16 18S ribosomal RNA gene, partial sequence	1,383 bp	Calanoida	Diaptomidae	Diaptomus	Diaptomus cyaneus		√	√
515421859	JX945133.1	Diaptomus mirus isolate Dser_23 18S ribosomal RNA gene, partial sequence	1,383 bp	Calanoida	Diaptomidae	Diaptomus	Diaptomus mirus		√	√
441467537	JX945121.1	Eudiaptomus vulgaris isolate Evulg_232 18S ribosomal RNA gene, partial sequence	1,383 bp	Calanoida	Diaptomidae	Eudiaptomus	Eudiaptomus vulgaris		√	√
295443400	JX945136.1	Hemidiaptomus amblyodon isolate Hamb_109 18S ribosomal RNA gene, partial sequence	1,383 bp	Calanoida	Diaptomidae	Hemidiaptomus	Hemidiaptomus amblyodon		√	√
441467538	JX945122.1	Hemidiaptomus gurneyi canaanita isolate Hgurcan_118 18S ribosomal RNA gene, partial sequence	1,383 bp	Calanoida	Diaptomidae	Hemidiaptomus	Hemidiaptomus gurneyi		√	√
295443401	JX945137.1	Hemidiaptomus gurneyi isolate Hgur_187 18S ribosomal RNA gene, partial sequence	1,383 bp	Calanoida	Diaptomidae	Hemidiaptomus	Hemidiaptomus gurneyi		√	√
295443360	JX945127.1	Hemidiaptomus hungaricus isolate Hhung_108 18S ribosomal RNA gene, partial sequence	1,383 bp	Calanoida	Diaptomidae	Hemidiaptomus	Hemidiaptomus hungaricus		√	√
295443396	JX945129.1	Hemidiaptomus ignatovi isolate Hign_112 18S ribosomal RNA gene, partial sequence	1,383 bp	Calanoida	Diaptomidae	Hemidiaptomus	Hemidiaptomus ignatovi		√	√
418206690	JX945138.1	Hemidiaptomus ingens isolate Hing_133 18S ribosomal RNA gene, partial sequence	1,383 bp	Calanoida	Diaptomidae	Hemidiaptomus	Hemidiaptomus ingens		√	√
54401803	JX945139.1	Hemidiaptomus ingens isolate Hing_122 18S ribosomal RNA gene, partial sequence	1,383 bp	Calanoida	Diaptomidae	Hemidiaptomus	Hemidiaptomus ingens		√	√
374719865	JX945128.1	Hemidiaptomus maroccanus isolate Hmar_149 18S ribosomal RNA gene, partial sequence	1,383 bp	Calanoida	Diaptomidae	Hemidiaptomus	Hemidiaptomus maroccanus		√	√
377652289	JX945140.1	Hemidiaptomus roubaui isolate Hrou_145 18S ribosomal RNA gene, partial sequence	1,383 bp	Calanoida	Diaptomidae	Hemidiaptomus	Hemidiaptomus roubaui		√	√
441467542	JX945126.1	Hemidiaptomus superbus isolate Hsup_98 18S ribosomal RNA gene, partial sequence	1,383 bp	Calanoida	Diaptomidae	Hemidiaptomus	Hemidiaptomus superbus		√	√
441467535	JQ911953.1	Mecynocera clausi voucher V0014.1 18S ribosomal RNA gene, partial sequence	1,577 bp	Calanoida	Mecynoceridae	Mecynocera	Mecynocera clausi			√		√
295443387	JQ911954.1	Mecynocera clausi voucher V0024.3 18S ribosomal RNA gene, partial sequence	1,577 bp	Calanoida	Mecynoceridae	Mecynocera	Mecynocera clausi			√		√
295443391	JQ911936.1	Acrocalanus andersoni voucher V0012.1 18S ribosomal RNA gene, partial sequence	1,575 bp	Calanoida	Paracalanidae	Acrocalanus	Acrocalanus andersoni			√		√
295443392	JQ911937.1	Acrocalanus gibber voucher V0064.1 18S ribosomal RNA gene, partial sequence	1,576 bp	Calanoida	Paracalanidae	Acrocalanus	Acrocalanus gibber			√		√
295443393	JQ911938.1	Acrocalanus gracilis voucher V0023.1 18S ribosomal RNA gene, partial sequence	1,575 bp	Calanoida	Paracalanidae	Acrocalanus	Acrocalanus gracilis			√		√
377652287	JQ911939.1	Acrocalanus longicornis voucher V0012.2 18S ribosomal RNA gene, partial sequence	1,577 bp	Calanoida	Paracalanidae	Acrocalanus	Acrocalanus longicornis			√		√
377652281	JQ911941.1	Bestiolina similis 18S ribosomal RNA gene, partial sequence	1,575 bp	Calanoida	Paracalanidae	Bestiolina	Bestiolina similis			√		√
295443408	JQ911951.1	Delibus nudus voucher V0011.1 18S ribosomal RNA gene, partial sequence	1,577 bp	Calanoida	Paracalanidae	Delibus	Delibus nudus			√		√
515421932	JQ911955.1	Paracalanus aculeatus voucher V0076.1 18S ribosomal RNA gene, partial sequence	1,577 bp	Calanoida	Paracalanidae	Paracalanus	Paracalanus aculeatus			√		√
515421934	JQ911956.1	Paracalanus denudatus voucher V0039.2 18S ribosomal RNA gene, partial sequence	1,577 bp	Calanoida	Paracalanidae	Paracalanus	Paracalanus denudatus			√		√
515421949	JQ911957.1	Paracalanus quasimodo voucher V0071.1 18S ribosomal RNA gene, partial sequence	1,575 bp	Calanoida	Paracalanidae	Paracalanus	Paracalanus quasimodo			√		√
515421951	JQ911958.1	Paracalanus tropicus voucher V0011.2 18S ribosomal RNA gene, partial sequence	1,575 bp	Calanoida	Paracalanidae	Paracalanus	Paracalanus tropicus			√		√
295443388	JQ911961.1	Parvocalanus crassirostris voucher V0075.1 18S ribosomal RNA gene, partial sequence	1,573 bp	Calanoida	Paracalanidae	Parvocalanus	Parvocalanus crassirostris					√
441467536	JQ911962.1	Parvocalanus crassirostris 18S ribosomal RNA gene, partial sequence	1,573 bp	Calanoida	Paracalanidae	Parvocalanus	Parvocalanus crassirostris					√
18308185	AY626994.1	Pseudocyclops sp. Japan-RJH-2004 18S small subunit ribosomal RNA gene, partial sequence	1,785 bp	Calanoida	Pseudocyclopidae	Pseudocyclops	Pseudocyclops sp. Japan-RJH-2004	√	√	√	√	√	√
441467541	JX945125.1	Calanipeda aquaedulcis isolate Caqu_33 18S ribosomal RNA gene, partial sequence	1,382 bp	Calanoida	Pseudodiaptomidae	Calanipeda	Calanipeda aquaedulcis		√	√
515421761	AY629258.1	Pseudodiaptomus annandalei 18S small subunit ribosomal RNA gene, partial sequence	1,787 bp	Calanoida	Pseudodiaptomidae	Pseudodiaptomus	Pseudodiaptomus annandalei	√	√	√	√	√	√
515421762	AY629259.1	Exumella mediterranea 18S small subunit ribosomal RNA gene, partial sequence	1,805 bp	Calanoida	Ridgewayiidae	Exumella	Exumella mediterranea	√	√	√	√	√	√
295443413	AY626995.1	Tortanus sp. New Caledonia-RJH-2004 18S small subunit ribosomal RNA gene, partial sequence	1,805 bp	Calanoida	Tortanidae	Tortanus	Tortanus sp. New Caledonia-RJH-2004	√	√	√	√	√	√
31324178	AY627001.1	Anchimolgus sp. New Caledonia-RJH-2004 18S small subunit ribosomal RNA gene, partial sequence	1,768 bp	Cyclopoida	Anchimolgidae	Anchimolgus	Anchimolgus sp. New Caledonia-RJH-2004	√	√	√	√	√	√
31324182	AY627002.1	Anthessius sp. New Caledonia-RJH-2004 18S small subunit ribosomal RNA gene, partial sequence	1,799 bp	Cyclopoida	Anthessiidae	Anthessius	Anthessius sp. New Caledonia-RJH-2004	√	√	√	√	√	√
295443374	JF781538.1	Archinotodelphys sp. New Caledonia-RJH-2001 18S ribosomal RNA gene, partial sequence	1,813 bp	Cyclopoida	Archinotodelphyidae	Archinotodelphys	Archinotodelphys sp. New Caledonia-RJH-2001	√	√	√	√	√	√
31324177	AY626999.1	Acanthocyclops viridis 18S small subunit ribosomal RNA gene, partial sequence	1,816 bp	Cyclopoida	Cyclopidae	Acanthocyclops	Acanthocyclops viridis	√	√	√	√	√	√
311697509	AY626997.1	Apocyclops royi 18S small subunit ribosomal RNA gene, partial sequence	1,784 bp	Cyclopoida	Cyclopidae	Apocyclops	Apocyclops royi	√	√	√	√	√	√
13775077	AY626998.1	Cyclops sp. UK-RJH-2004 18S small subunit ribosomal RNA gene, partial sequence	1,810 bp	Cyclopoida	Cyclopidae	Cyclops	Cyclops sp. UK-RJH-2004	√			√
377652286	JN656670.1	Cyclops abyssorum isolate L10 18S ribosomal RNA gene, partial sequence	595 bp	Cyclopoida	Cyclopidae	Cyclops	Cyclops abyssorum					√
295443371	AJ746336.1	Ectocyclops polyspinosus 18S rRNA gene,	1,808 bp	Cyclopoida	Cyclopidae	Ectocyclops	Ectocyclops polyspinosus	√	√	√	√	√
515421956	AJ746332.1	Eucyclops serrulatus 18S rRNA gene, population variant type-II from Russia,	1,809 bp	Cyclopoida	Cyclopidae	Eucyclops	Eucyclops serrulatus	√	√	√	√	√	√
295443381	AJ746331.1	Eucyclops serrulatus 18S rRNA gene, population variant type-I x II from Russia,	1,809 bp	Cyclopoida	Cyclopidae	Eucyclops	Eucyclops serrulatus	√	√	√	√	√	√
3851188	AJ746330.1	Eucyclops serrulatus 18S rRNA gene, population variant type-I from Russia,	1,809 bp	Cyclopoida	Cyclopidae	Eucyclops	Eucyclops serrulatus	√	√	√	√	√	√
13877160	AJ746328.1	Eucyclops serrulatus 18S rRNA gene, from Belgium,	1,809 bp	Cyclopoida	Cyclopidae	Eucyclops	Eucyclops serrulatus	√	√	√	√	√	√
385654649	AJ746329.1	Eucyclops macruroides 18S rRNA gene,	1,809 bp	Cyclopoida	Cyclopidae	Eucyclops	Eucyclops macruroides	√	√	√	√	√	√
515421966	AJ746333.1	Eucyclops speratus 18S rRNA gene,	1,809 bp	Cyclopoida	Cyclopidae	Eucyclops	Eucyclops speratus	√	√	√	√	√	√
515421982	AJ746335.1	Eucyclops dumonti 18S rRNA gene,	1,808 bp	Cyclopoida	Cyclopidae	Eucyclops	Eucyclops dumonti	√	√	√	√	√	√
18308186	AY626996.1	Euryte sp. New Caledonia-RJH-2004 18S small subunit ribosomal RNA gene, partial sequence	1,782 bp	Cyclopoida	Cyclopidae	Euryte	Euryte sp. New Caledonia-RJH-2004	√	√	√	√	√	√
515421981	AJ746334.1	Macrocyclops albidus 18S rRNA gene,	1,808 bp	Cyclopoida	Cyclopidae	Macrocyclops	Macrocyclops albidus	√	√	√	√	√	√
295443390	JN656669.1	Macrocyclops albidus isolate S15 18S ribosomal RNA gene, partial sequence	595 bp	Cyclopoida	Cyclopidae	Macrocyclops	Macrocyclops albidus					√
515421839	DQ538505.1	Macrocyclops albidus 18S ribosomal RNA gene, partial sequence	1,756 bp	Cyclopoida	Cyclopidae	Macrocyclops	Macrocyclops albidus		√	√	√	√
291297516	JN656662.1	Macrocyclops albidus isolate S14 18S ribosomal RNA gene, partial sequence	595 bp	Cyclopoida	Cyclopidae	Macrocyclops	Macrocyclops albidus					√
295443383	JN656663.1	Macrocyclops albidus isolate Q41 18S ribosomal RNA gene, partial sequence	595 bp	Cyclopoida	Cyclopidae	Macrocyclops	Macrocyclops albidus					√
377652290	JN656664.1	Macrocyclops albidus isolate Q39 18S ribosomal RNA gene, partial sequence	595 bp	Cyclopoida	Cyclopidae	Macrocyclops	Macrocyclops albidus					√
377652285	JN656665.1	Macrocyclops albidus isolate Q37 18S ribosomal RNA gene, partial sequence	595 bp	Cyclopoida	Cyclopidae	Macrocyclops	Macrocyclops albidus					√
377652284	JN656666.1	Macrocyclops albidus isolate Q35 18S ribosomal RNA gene, partial sequence	595 bp	Cyclopoida	Cyclopidae	Macrocyclops	Macrocyclops albidus					√
377652280	JN656667.1	Macrocyclops albidus isolate S06 18S ribosomal RNA gene, partial sequence	595 bp	Cyclopoida	Cyclopidae	Macrocyclops	Macrocyclops albidus					√
377652279	JN656668.1	Macrocyclops albidus isolate S16 18S ribosomal RNA gene, partial sequence	595 bp	Cyclopoida	Cyclopidae	Macrocyclops	Macrocyclops albidus					√
37811484	EF581894.1	Mesocyclops thermocyclopoides 18S ribosomal RNA gene, partial sequence	597 bp	Cyclopoida	Cyclopidae	Mesocyclops	Mesocyclops thermocyclopoides				√	√	√
295443395	GQ848513.1	Mesocyclops leuckarti voucher USNM1121768 18S small subunit ribosomal RNA gene, partial sequence	602 bp	Cyclopoida	Cyclopidae	Mesocyclops	Mesocyclops leuckarti					√
295443355	GQ848507.1	Mesocyclops edax voucher USNM1121765 18S small subunit ribosomal RNA gene, partial sequence	603 bp	Cyclopoida	Cyclopidae	Mesocyclops	Mesocyclops edax				√	√	√
28435744	GQ848505.1	Mesocyclops edax voucher USNM1121766 18S small subunit ribosomal RNA gene, partial sequence	603 bp	Cyclopoida	Cyclopidae	Mesocyclops	Mesocyclops edax					√
37625119	GQ848506.1	Mesocyclops edax voucher USNM1121767 18S small subunit ribosomal RNA gene, partial sequence	603 bp	Cyclopoida	Cyclopidae	Mesocyclops	Mesocyclops edax					√
37625128	GQ848509.1	Mesocyclops longisetus curvatus voucher USNM1121770 18S small subunit ribosomal RNA gene, partial sequence	603 bp	Cyclopoida	Cyclopidae	Mesocyclops	Mesocyclops longisetus				√	√	√
37625122	GQ848508.1	Mesocyclops longisetus voucher USNM1121769 18S small subunit ribosomal RNA gene, partial sequence	603 bp	Cyclopoida	Cyclopidae	Mesocyclops	Mesocyclops longisetus					√
295443397	GQ848510.1	Mesocyclops meridianus voucher USNM1121772 18S small subunit ribosomal RNA gene, partial sequence	603 bp	Cyclopoida	Cyclopidae	Mesocyclops	Mesocyclops meridianus				√	√	√
295443398	GQ848511.1	Mesocyclops darwini voucher USNM1121764 18S small subunit ribosomal RNA gene, partial sequence	603 bp	Cyclopoida	Cyclopidae	Mesocyclops	Mesocyclops darwini				√	√	√
37625127	GQ848512.1	Mesocyclops major voucher USNM1121771 18S small subunit ribosomal RNA gene, partial sequence	602 bp	Cyclopoida	Cyclopidae	Mesocyclops	Mesocyclops major				√	√	√
444247368	GQ848514.1	Mesocyclops pehpeiensis voucher USNM1121774 18S small subunit ribosomal RNA gene, partial sequence	602 bp	Cyclopoida	Cyclopidae	Mesocyclops	Mesocyclops pehpeiensis				√	√	√
295443350	GQ848515.1	Mesocyclops aspericornis voucher USNM1121763 18S small subunit ribosomal RNA gene, partial sequence	602 bp	Cyclopoida	Cyclopidae	Mesocyclops	Mesocyclops aspericornis				√	√	√
295443357	GQ848516.1	Mesocyclops ogunnus voucher USNM1121773 18S small subunit ribosomal RNA gene, partial sequence	602 bp	Cyclopoida	Cyclopidae	Mesocyclops	Mesocyclops ogunnus				√	√	√
37625124	GQ848503.1	Thermocyclops crassus voucher USNM1121776 18S small subunit ribosomal RNA gene, partial sequence	603 bp	Cyclopoida	Cyclopidae	Thermocyclops	Thermocyclops crassus					√
295443409	GQ848504.1	Thermocyclops decipiens voucher USNM1121777 18S small subunit ribosomal RNA gene, partial sequence	603 bp	Cyclopoida	Cyclopidae	Thermocyclops	Thermocyclops decipiens				√	√	√
295443375	HQ889615.1	Thermocyclops decipiens 18S ribosomal RNA gene, partial sequence	500 bp	Cyclopoida	Cyclopidae	Thermocyclops	Thermocyclops decipiens					√
295443377	JF781537.1	Cyclopina gracilis 18S ribosomal RNA gene, partial sequence	1,807 bp	Cyclopoida	Cyclopinidae	Cyclopina	Cyclopina gracilis	√	√	√	√	√	√
31324181	AY627005.1	Mytilicola intestinalis 18S small subunit ribosomal RNA gene, partial sequence	1,808 bp	Cyclopoida	Mytilicolidae	Mytilicola	Mytilicola intestinalis	√	√	√	√	√	√
515421777	AY627032.1	Pectenophilus ornatus 18S small subunit ribosomal RNA gene, partial sequence	1,752 bp	Cyclopoida	Mytilicolidae	Pectenophilus	Pectenophilus ornatus		√	√			√
295443384	AY627006.1	Trochicola entericus 18S small subunit ribosomal RNA gene, partial sequence	1,781 bp	Cyclopoida	Mytilicolidae	Trochicola	Trochicola entericus	√	√	√	√	√	√
295443356	JF781536.1	Notodelphys prasina 18S ribosomal RNA gene, partial sequence	1,807 bp	Cyclopoida	Notodelphyidae	Notodelphys	Notodelphys prasina	√	√	√	√	√	√
385654653	JF781539.1	Oithona sp. 1 New Caledonia-RJH-2001 18S ribosomal RNA gene, partial sequence	1,805 bp	Cyclopoida	Oithonidae	Oithona	Oithona sp. 1 New Caledonia-RJH-2001	√	√	√	√	√
13775074	AY627008.1	Critomolgus sp. 1 New Caledonia-RJH-2004 18S small subunit ribosomal RNA gene, partial sequence	1,804 bp	Cyclopoida	Rhynchomolgidae	Critomolgus	Critomolgus sp. 1 New Caledonia-RJH-2004	√	√	√	√	√	√
385654654	JF781541.1	Doridicola agilis 18S ribosomal RNA gene, partial sequence	1,803 bp	Cyclopoida	Rhynchomolgidae	Doridicola	Doridicola agilis	√	√	√	√	√	√
18308188	AY627010.1	Sabelliphilus elongatus 18S small subunit ribosomal RNA gene, partial sequence	1,766 bp	Cyclopoida	Sabelliphilidae	Sabelliphilus	Sabelliphilus elongatus	√	√	√	√	√	√
295443414	AY627011.1	Scambicornus sp. New Caledonia-RJH-2004 18S small subunit ribosomal RNA gene, partial sequence	1,766 bp	Cyclopoida	Synapticolidae	Scambicornus	Scambicornus sp. New Caledonia-RJH-2004	√	√	√	√	√	√
13775076	AY627012.1	Vahinius sp. New Caledonia-RJH-2004 18S small subunit ribosomal RNA gene, partial sequence	1,755 bp	Cyclopoida	Vahiniidae	Vahinius	Vahinius sp. New Caledonia-RJH-2004	√	√	√	√	√	√
295443353	AY627013.1	Xarifia sp. New Caledonia-RJH-2004 18S small subunit ribosomal RNA gene, partial sequence	1,805 bp	Cyclopoida	Xarifiidae	Xarifia	Xarifia sp. New Caledonia-RJH-2004	√	√	√	√	√	√
418206699	EU380303.1	Ameira scotti 18S ribosomal RNA gene, partial sequence	1,790 bp	Harpacticoida	Ameiridae	Ameira	Ameira scotti	√	√	√	√	√	√
418206697	EU380306.1	Argestigens sp. Greenland-RJH-2007 18S ribosomal RNA gene, partial sequence	1,788 bp	Harpacticoida	Ameiridae	Argestigens	Argestigens sp. Greenland-RJH-2007	√	√	√	√	√	√
418206689	EU380305.1	Nitocra hibernica 18S ribosomal RNA gene, partial sequence	1,824 bp	Harpacticoida	Ameiridae	Nitokra	Nitocra hibernica	√	√	√	√	√	√
418206688	EU380304.1	Sarsameira sp. Greenland-RJH-2007 18S ribosomal RNA gene, partial sequence	1,824 bp	Harpacticoida	Ameiridae	Sarsameira	Sarsameira sp. Greenland-RJH-2007	√	√	√	√	√	√
418206702	EU380310.1	Eurycletodes laticauda 18S ribosomal RNA gene, partial sequence	1,789 bp	Harpacticoida	Argestidae	Eurycletodes	Eurycletodes laticauda	√	√	√	√	√	√
418206698	EU380307.1	Attheyella crassa 18S ribosomal RNA gene, partial sequence	1,804 bp	Harpacticoida	Canthocamptidae	Attheyella	Attheyella crassa	√	√	√	√	√	√
441467526	AY627015.1	Bryocamptus pygmaeus 18S small subunit ribosomal RNA gene, partial sequence	1,809 bp	Harpacticoida	Canthocamptidae	Bryocamptus	Bryocamptus pygmaeus	√	√	√	√	√	√
418206687	EU380309.1	Itunella muelleri 18S ribosomal RNA gene, partial sequence	1,814 bp	Harpacticoida	Canthocamptidae	Itunella	Itunella muelleri	√	√	√	√	√	√
418206701	EU380308.1	Mesochra rapiens 18S ribosomal RNA gene, partial sequence	1,817 bp	Harpacticoida	Canthocamptidae	Mesochra	Mesochra rapiens	√	√	√	√	√	√
37811492	EU380295.1	Dactylopusia sp. New Caledonia-RJH-2007 18S ribosomal RNA gene, partial sequence	1,807 bp	Harpacticoida	Dactylopusiidae	Dactylopusia	Dactylopusia sp. New Caledonia-RJH-2007	√	√	√	√	√	√
37811493	EU380296.1	Diarthrodes sp. 1 New Caledonia-RJH-2007 18S ribosomal RNA gene, partial sequence	1,807 bp	Harpacticoida	Dactylopusiidae	Diarthrodes	Diarthrodes sp. 1 New Caledonia-RJH-2007	√	√	√	√	√	√
37811495	EU380299.1	Sewellia tropica 18S ribosomal RNA gene, partial sequence	1,774 bp	Harpacticoida	Dactylopusiidae	Sewellia	Sewellia tropica	√	√	√	√	√	√
295443367	AY627016.1	Bradya sp. Greenland-RJH-2004 18S small subunit ribosomal RNA gene, partial sequence	1,789 bp	Harpacticoida	Ectinosomatidae	Bradya	Bradya sp. Greenland-RJH-2004	√	√	√	√	√	√
418206696	EU380285.1	Harpacticus sp. France_RJH_2007 18S ribosomal RNA gene, partial sequence	1,786 bp	Harpacticoida	Harpacticidae	Harpacticus	Harpacticus sp. France_RJH_2007	√	√	√	√	√	√
418206705	FJ668366.1	Neozausodes shulenbergeri isolate D2.50s 18S ribosomal RNA gene, partial sequence	529 bp	Harpacticoida	Harpacticidae	Neozausodes	Neozausodes shulenbergeri				√	√	√
418206695	EU380284.1	Zaus caeruleus 18S ribosomal RNA gene, partial sequence	1,808 bp	Harpacticoida	Harpacticidae	Zaus	Zaus caeruleus	√	√	√	√	√	√
418206703	FJ668363.1	Zausodes septimus isolate DC.90s 18S ribosomal RNA gene, partial sequence	529 bp	Harpacticoida	Harpacticidae	Zausodes	Zausodes septimus				√	√	√
418206692	FJ668361.1	Zausodes arenicolus isolate K0.6s 18S ribosomal RNA gene, partial sequence	529 bp	Harpacticoida	Harpacticidae	Zausodes	Zausodes arenicolus					√
418206694	FJ668362.1	Zausodes arenicolus isolate D2.41s 18S ribosomal RNA gene, partial sequence	529 bp	Harpacticoida	Harpacticidae	Zausodes	Zausodes arenicolus					√
418206704	FJ668364.1	Zausodes arenicolus isolate DC.83s 18S ribosomal RNA gene, partial sequence	529 bp	Harpacticoida	Harpacticidae	Zausodes	Zausodes arenicolus					√
418206693	FJ668365.1	Zausodes arenicolus isolate M0.3s 18S ribosomal RNA gene, partial sequence	529 bp	Harpacticoida	Harpacticidae	Zausodes	Zausodes arenicolus					√
418206691	FJ668367.1	Zausodes arenicolus isolate ML.Z.9s 18S ribosomal RNA gene, partial sequence	529 bp	Harpacticoida	Harpacticidae	Zausodes	Zausodes arenicolus				√	√	√
37811487	EU380290.1	Diosaccus sp. New Caledonia-RJH-2007 18S ribosomal RNA gene, partial sequence	1,813 bp	Harpacticoida	Miraciidae	Diosaccus	Diosaccus sp. New Caledonia-RJH-2007	√	√	√	√	√	√
37811491	EU380294.1	Miracia efferata 18S ribosomal RNA gene, partial sequence	1,778 bp	Harpacticoida	Miraciidae	Miracia	Miracia efferata	√	√	√	√	√	√
37811490	EU380293.1	Paramphiascella fulvofasciata 18S ribosomal RNA gene, partial sequence	1,808 bp	Harpacticoida	Miraciidae	Paramphiascella	Paramphiascella fulvofasciata	√	√	√	√	√	√
37811488	EU380291.1	Stenhelia sp. Greenland-RJH-2007 18S ribosomal RNA gene, partial sequence	1,794 bp	Harpacticoida	Miraciidae	Stenhelia	Stenhelia sp. Greenland-RJH-2007	√	√	√	√	√	√
37811489	EU380292.1	Typhlamphiascus typhlops 18S ribosomal RNA gene, partial sequence	1,794 bp	Harpacticoida	Miraciidae	Typhlamphiascus	Typhlamphiascus typhlops	√	√	√	√	√	√
37811498	EU380302.1	Parastenhelia sp. New Caledonia-RJH-2007 18S ribosomal RNA gene, partial sequence	1,843 bp	Harpacticoida	Parastenheliidae	Parastenhelia	Parastenhelia sp. New Caledonia-RJH-2007	√	√	√	√	√	√
418206686	EU380289.1	Alteuthellopsis sp. New Caledonia-RJH-2007 18S ribosomal RNA gene, partial sequence	1,751 bp	Harpacticoida	Peltidiidae	Alteuthellopsis	Alteuthellopsis sp. New Caledonia-RJH-2007		√	√	√	√
37811486	EU380288.1	Peltidium sp. New Caledonia-RJH-2007 18S ribosomal RNA gene, partial sequence	1,809 bp	Harpacticoida	Peltidiidae	Peltidium	Peltidium sp. New Caledonia-RJH-2007	√	√	√	√	√	√
37811485	EU380287.1	Tegastes sp. 2 New Caledonia-RJH-2007 18S ribosomal RNA gene, partial sequence	1,824 bp	Harpacticoida	Tegastidae	Tegastes	Tegastes sp. 2 New Caledonia-RJH-2007	√	√	√	√	√	√
37811497	EU380301.1	Eudactylopus sp. New Caledonia-RJH-2007 18S ribosomal RNA gene, partial sequence	1,817 bp	Harpacticoida	Thalestridae	Eudactylopus	Eudactylopus sp. New Caledonia-RJH-2007	√	√	√	√	√	√
37811496	EU380300.1	Paramenophia sp. New Caledonia-RJH-2007 18S ribosomal RNA gene, partial sequence	1,819 bp	Harpacticoida	Thalestridae	Paramenophia	Paramenophia sp. New Caledonia-RJH-2007	√	√	√	√	√	√
37811494	EU380298.1	Phyllothalestris sp. New Caledonia-RJH-2007 18S ribosomal RNA gene, partial sequence	1,808 bp	Harpacticoida	Thalestridae	Phyllothalestris	Phyllothalestris sp. New Caledonia-RJH-2007	√	√	√	√	√	√
37625123	FJ713566.1	Tisbe sp. JSL-2009 18S ribosomal RNA gene, partial sequence	1,766 bp	Harpacticoida	Tisbidae	Tisbe	Tisbe sp. JSL-2009	√	√	√	√	√	√
295443354	JF781533.1	Misophria sp. New Caledonia-RJH-2004 18S ribosomal RNA gene, partial sequence	1,743 bp	Misophrioida	Misophriidae	Misophria	Misophria sp. New Caledonia-RJH-2004		√	√	√	√	√
295443376	JF781532.1	Misophriopsis okinawensis 18S ribosomal RNA gene, partial sequence	1,786 bp	Misophrioida	Misophriidae	Misophriopsis	Misophriopsis okinawensis	√	√	√	√	√	√
295443370	DQ538498.1	Cymbasoma sp. New Caledonia RJH-2006 18S ribosomal RNA gene, partial sequence	1,785 bp	Monstrilloida	Monstrillidae	Cymbasoma	Cymbasoma sp. New Caledonia RJH-2006	√	√	√	√	√	√
515421763	DQ538495.1	Monstrilla clavata 18S ribosomal RNA gene, partial sequence	1,788 bp	Monstrilloida	Monstrillidae	Monstrilla	Monstrilla clavata	√	√	√	√	√	√
515421764	DQ538497.1	Monstrillopsis sp. New Caledonia RJH-2006 18S ribosomal RNA gene, partial sequence	1,771 bp	Monstrilloida	Monstrillidae	Monstrillopsis	Monstrillopsis sp. New Caledonia RJH-2006	√	√	√	√	√	√
295443410	JF781551.1	Holobomolochus sp. New Caledonia-JLJ-2006 18S ribosomal RNA gene, partial sequence	1,822 bp	Poecilostomatoida	Bomolochidae	Holobomolochus	Holobomolochus sp. New Caledonia-JLJ-2006	√	√	√	√	√	√
377652293	JF781555.1	Catinia plana 18S ribosomal RNA gene, partial sequence	1,808 bp	Poecilostomatoida	Catiniidae	Catinia	Catinia plana	√	√	√	√	√	√
295443362	AB626143.1	Lernentoma asellina gene for 18S ribosomal RNA, partial sequence	742 bp	Poecilostomatoida	Chondracanthidae	Lernentoma	Lernentoma asellina		√
13775075	AB626144.1	Lernentoma asellina gene for 18S ribosomal RNA, partial sequence	779 bp	Poecilostomatoida	Chondracanthidae	Lernentoma	Lernentoma asellina					√
31324179	AY627003.1	Lernentoma asellina 18S small subunit ribosomal RNA gene, partial sequence	1,806 bp	Poecilostomatoida	Chondracanthidae	Lernentoma	Lernentoma asellina	√	√	√	√	√	√
441467534	JF781553.1	Clausidium vancouverense 18S ribosomal RNA gene, partial sequence	1,806 bp	Poecilostomatoida	Clausidiidae	Clausidium	Clausidium vancouverense	√	√	√	√	√	√
441467533	JF781552.1	Hemicyclops thalassius 18S ribosomal RNA gene, partial sequence	1,807 bp	Poecilostomatoida	Clausidiidae	Hemicyclops	Hemicyclops thalassius	√	√	√	√	√	√
385654655	JF781542.1	Astericola clausii 18S ribosomal RNA gene, partial sequence	1,805 bp	Poecilostomatoida	Lichomolgidae	Astericola	Astericola clausii	√	√	√	√	√	√
515421835	DQ538504.1	Lichomolgidium sp. New Caledonia RJH-2006 18S ribosomal RNA gene, partial sequence	1,761 bp	Poecilostomatoida	Lichomolgidae	Lichomolgidium	Lichomolgidium sp. New Caledonia	√	√	√	√	√	√
385654656	JF781543.1	Lichomolgus canui 18S ribosomal RNA gene, partial sequence	1,803 bp	Poecilostomatoida	Lichomolgidae	Lichomolgus	Lichomolgus canui	√	√	√	√	√	√
385654657	JF781544.1	Lichomolgus marginatus 18S ribosomal RNA gene, partial sequence	1,803 bp	Poecilostomatoida	Lichomolgidae	Lichomolgus	Lichomolgus marginatus	√	√	√	√	√	√
385654658	JF781545.1	Mecomerinx heterocentroti 18S ribosomal RNA gene, partial sequence	1,807 bp	Poecilostomatoida	Pseudanthessiidae	Mecomerinx	Mecomerinx heterocentroti	√	√	√	√	√	√
295443385	AY627007.1	Pseudanthessius sp. New Caledonia-RJH-2004 18S small subunit ribosomal RNA gene, partial sequence	1,750 bp	Poecilostomatoida	Pseudanthessiidae	Pseudanthessius	Pseudanthessius sp. New Caledonia-RJH-2004		√	√	√	√
295443361	JF781549.1	Clavisodalis abbreviatus 18S ribosomal RNA gene, partial sequence	1,819 bp	Poecilostomatoida	Taeniacanthidae	Clavisodalis	Clavisodalis abbreviatus	√	√	√	√	√	√
377652288	JF781550.1	Irodes sauridi 18S ribosomal RNA gene, partial sequence	1,820 bp	Poecilostomatoida	Taeniacanthidae	Irodes	Irodes sauridi	√	√	√	√	√	√
377652282	JF781547.1	Taeniacanthus zeugopteri 18S ribosomal RNA gene, partial sequence	1,815 bp	Poecilostomatoida	Taeniacanthidae	Taeniacanthus	Taeniacanthus zeugopteri	√	√	√	√	√	√
377652291	JF781548.1	Taeniacanthus kitamakura 18S ribosomal RNA gene, partial sequence	1,810 bp	Poecilostomatoida	Taeniacanthidae	Taeniacanthus	Taeniacanthus kitamakura	√	√	√	√	√	√
31324180	AY627004.1	Stellicola sp. New Caledonia-RJH-2004 18S small subunit ribosomal RNA gene, partial sequence	1,760 bp	Poecilostomatoida	Lichomolgidae	Stellicola	Stellicola sp. New Caledonia-RJH-2004	√	√	√	√	√	√
385654659	JF781546.1	Umazuracola elongatus 18S ribosomal RNA gene, partial sequence	1,821 bp	Poecilostomatoida	Umazurcolidae	Umazuracola	Umazuracola elongatus	√	√	√	√	√	√
441467525	AY627017.1	Orecturus sp. New Caledonia-RJH-2004 18S small subunit ribosomal RNA gene, partial sequence	1,807 bp	Siphonostomatoida	Asterocheridae	Orecturus	Orecturus sp. New Caledonia-RJH-2004	√	√	√	√	√	√
441467529	AY627020.1	Caligus elongatus 18S small subunit ribosomal RNA gene, partial sequence	1,809 bp	Siphonostomatoida	Caligidae	Caligus	Caligus elongatus	√	√	√	√	√	√
515421999	EF088409.1	Caligus elongatus genotype 1 18S small subunit ribosomal RNA gene, partial sequence	1,679 bp	Siphonostomatoida	Caligidae	Caligus	Caligus elongatus		√	√	√	√
515422048	EF088408.1	Caligus elongatus genotype 2 18S small subunit ribosomal RNA gene, partial sequence	1,630 bp	Siphonostomatoida	Caligidae	Caligus	Caligus elongatus			√		√
515422047	EF088407.1	Caligus curtus 18S small subunit ribosomal RNA gene, partial sequence	1,674 bp	Siphonostomatoida	Caligidae	Caligus	Caligus curtus		√	√	√	√
515422001	EF088410.1	Caligus gurnardi 18S small subunit ribosomal RNA gene, partial sequence	1,666 bp	Siphonostomatoida	Caligidae	Caligus	Caligus gurnardi		√	√	√	√
515422014	EF088411.1	Caligus pelamydis 18S small subunit ribosomal RNA gene, partial sequence	1,677 bp	Siphonostomatoida	Caligidae	Caligus	Caligus pelamydis		√	√	√	√
291297518	EF088412.1	Caligus quadratus 18S small subunit ribosomal RNA gene, partial sequence	1,677 bp	Siphonostomatoida	Caligidae	Caligus	Caligus quadratus		√	√	√	√
13775078	EF088405.1	Caligus belones 18S small subunit ribosomal RNA gene, partial sequence	1,604 bp	Siphonostomatoida	Caligidae	Caligus	Caligus belones			√		√
515422046	EF088406.1	Caligus centrodonti 18S small subunit ribosomal RNA gene, partial sequence	1,643 bp	Siphonostomatoida	Caligidae	Caligus	Caligus centrodonti			√		√
441467523	AY627019.1	Gloiopotes watsoni 18S small subunit ribosomal RNA gene, partial sequence	1,817 bp	Siphonostomatoida	Caligidae	Gloiopotes	Gloiopotes watsoni	√	√	√	√	√	√
295443351	DQ538503.1	Lepeophtheirus hippoglossi 18S ribosomal RNA gene, partial sequence	1,778 bp	Siphonostomatoida	Caligidae	Lepeophtheirus	Lepeophtheirus hippoglossi	√	√	√	√	√	√
291297520	EF088404.1	Lepeophtheirus hippoglossi 18S small subunit ribosomal RNA gene, partial sequence	1,599 bp	Siphonostomatoida	Caligidae	Lepeophtheirus	Lepeophtheirus hippoglossi			√		√
18308187	EF088413.1	Lepeophtheirus pectoralis 18S small subunit ribosomal RNA gene, partial sequence	1,666 bp	Siphonostomatoida	Caligidae	Lepeophtheirus	Lepeophtheirus pectoralis		√	√	√	√
37811482	EF088414.1	Lepeophtheirus pollachius 18S small subunit ribosomal RNA gene, partial sequence	1,671 bp	Siphonostomatoida	Caligidae	Lepeophtheirus	Lepeophtheirus pollachius		√	√	√	√
295443359	AB626140.1	Lepeophtheirus salmonis gene for 18S ribosomal RNA, partial sequence	728 bp	Siphonostomatoida	Caligidae	Lepeophtheirus	Lepeophtheirus salmonis		√
13775073	AB626141.1	Lepeophtheirus salmonis gene for 18S ribosomal RNA, partial sequence	745 bp	Siphonostomatoida	Caligidae	Lepeophtheirus	Lepeophtheirus salmonis					√
37811483	EF088415.1	Lepeophtheirus thompsoni 18S small subunit ribosomal RNA gene, partial sequence	1,677 bp	Siphonostomatoida	Caligidae	Lepeophtheirus	Lepeophtheirus thompsoni		√	√	√	√
37811481	EF088416.1	Pseudocaligus brevipedis 18S small subunit ribosomal RNA gene, partial sequence	1,687 bp	Siphonostomatoida	Caligidae	Caligus	Pseudocaligus brevipedis			√	√
295443406	AY627022.1	Stenopontius sp. New Caledonia-RJH-2004 18S small subunit ribosomal RNA gene, partial sequence	1,755 bp	Siphonostomatoida	Dinopontiidae	Stenopontius	Stenopontius sp. New Caledonia-RJH-2004	√	√	√		√	√
13775079	DQ538508.1	Aphotopontius mammillatus 18S ribosomal RNA gene, partial sequence	1,808 bp	Siphonostomatoida	Dirivultidae	Aphotopontius	Aphotopontius mammillatus	√	√	√	√	√	√
515421855	DQ538506.1	Ceuthoecetes sp. RJH-2006 18S ribosomal RNA gene, partial sequence	1,807 bp	Siphonostomatoida	Dirivultidae	Ceuthoecetes	Ceuthoecetes sp. RJH-2006	√	√	√	√	√	√
295443368	AY627023.1	Rhogobius contractus 18S small subunit ribosomal RNA gene, partial sequence	1,733 bp	Siphonostomatoida	Dirivultidae	Rhogobius	Rhogobius contractus		√	√	√	√
295443365	DQ538500.1	Dissonus manteri 18S ribosomal RNA gene, partial sequence	1,805 bp	Siphonostomatoida	Dissonidae	Dissonus	Dissonus manteri	√	√	√	√	√	√
295443352	AY627024.1	Ecbathyrion prolixicauda 18S small subunit ribosomal RNA gene, partial sequence	1,808 bp	Siphonostomatoida	Ecbathyriontidae	Ecbathyrion	Ecbathyrion prolixicauda	√	√	√	√	√	√
295443407	DQ538507.1	Hatschekia sp. RJH-2006 18S ribosomal RNA gene, partial sequence	1,813 bp	Siphonostomatoida	Hatschekiidae	Hatschekia	Hatschekia sp. RJH-2006	√	√	√	√	√
295443420	AY627026.1	Hatschekia pagrosomi 18S small subunit ribosomal RNA gene, partial sequence	1,776 bp	Siphonostomatoida	Hatschekiidae	Hatschekia	Hatschekia pagrosomi	√	√	√	√	√	√
377652297	AY627028.1	Clavella addunca 18S small subunit ribosomal RNA gene, partial sequence	1,800 bp	Siphonostomatoida	Lernaeopodidae	Clavella	Clavella addunca	√	√	√	√	√	√
377652296	AY627027.1	Parabrachiella bispinosa 18S small subunit ribosomal RNA gene, partial sequence	1,818 bp	Siphonostomatoida	Lernaeopodidae	Parabrachiella	Parabrachiella bispinosa	√	√	√	√	√	√
291297513	AY627029.1	Nanaspis tonsa 18S small subunit ribosomal RNA gene, partial sequence	1,767 bp	Siphonostomatoida	Nanaspididae	Nanaspis	Nanaspis tonsa	√	√	√	√	√	√
291297519	DQ538509.1	Choniosphaera maenadis 18S ribosomal RNA gene, partial sequence	1,776 bp	Siphonostomatoida	Nicothoidae	Choniosphaera	Choniosphaera maenadis	√	√	√	√	√	√
295443369	DQ538501.1	Dinemoura latifolia 18S ribosomal RNA gene, partial sequence	1,789 bp	Siphonostomatoida	Pandaridae	Dinemoura	Dinemoura latifolia	√	√	√	√	√	√
295443349	DQ538502.1	Pandarus smithi 18S ribosomal RNA gene, partial sequence	1,782 bp	Siphonostomatoida	Pandaridae	Pandarus	Pandarus smithi	√	√	√	√	√	√
515421765	AY627030.1	Lernaeocera branchialis 18S small subunit ribosomal RNA gene, partial sequence	1,801 bp	Siphonostomatoida	Pennellidae	Lernaeocera	Lernaeocera branchialis			√	√	√	√
515421776	AY627031.1	Pontoeciella abyssicola 18S small subunit ribosomal RNA gene, partial sequence	1,780 bp	Siphonostomatoida	Pontoeciellidae	Pontoeciella	Pontoeciella abyssicola	√	√	√	√	√	√
